# Supplementary material for: The conserved σD envelope stress response monitors multiple aspects of envelope integrity in corynebacteria
Source: PLoS Genet. 2024 Jun 3;20(6):e1011127. doi: 10.1371/journal.pgen.1011127 (PMC11175481; doi:10.1371/journal.pgen.1011127)
Supplement: S1 Table — (XLS) [file pgen.1011127.s011.xls]

## Sheet: neg_pos_results
Loci	Name	length	neg F reads	neg R reads	neg Total reads	pos F reads	pos R reads	pos Total reads	Ratio ( neg / pos )	Mann Pvalue	neg Unique Insertions	neg Unique Insertions/Length	pos Unique Insertions	neg Unique Insertions/Length
CG1	dnaA	1574	0	0	0	272	55	327	0.003	0.0414307	0	0	3	0.00190597
CG2	cgp0002	305	0	0	0	79	365	444	0.0022	0.0405394	0	0	3	0.00983607
CG3	dnaN	1184	0	0	0	0	9	9	0.1	0.161189	0	0	1	0.000844595
CG4	recF	1184	890	1	891	115	31	146	6.068	0.00891081	2	0.00168919	10	0.00844595
CG5	cgp0006	536	0	0	0	0	0	0	1		0	0	0	0
CG6	gyrB	2054	1	0	1	1	3	4	0.4	0.157544	1	0.000486855	3	0.00146056
CG7	cgp0008	968	2	3261	3263	804	1054	1858	1.7558	7.62e-06	3	0.00309917	23	0.0237603
CG8	cgp0009	671	2048	757	2805	647	255	902	3.1074	0.0344113	6	0.00894188	13	0.0193741
CG9	cgp0010	443	1	1	2	448	817	1265	0.0024	0.00209407	2	0.00451467	11	0.0248307
CG10	ssuR	1067	2884	105	2989	1043	893	1936	1.5436	0.00022578	8	0.00749766	26	0.0243674
CG11	cgp0013	263	0	2123	2123	289	332	621	3.4148	0.00093048	1	0.00380228	11	0.0418251
CG12	cgp0014	248	0	0	0	143	214	357	0.0028	0.00456418	0	0	6	0.0241935
CG13	gyrA	2570	0	7	7	89	34	123	0.0645	0.372528	5	0.00194553	4	0.00155642
CG14	cgp0016	344	6	0	6	1001	808	1809	0.0039	8.8e-07	1	0.00290698	18	0.0523256
CG15	cgpt5001	76	0	0	0	0	0	0	1		0	0	0	0
CG16	cgpt5002	72	0	0	0	0	0	0	1		0	0	0	0
CG17	cgp0018	1037	1	1843	1844	2003	904	2907	0.6345	2.27e-06	3	0.00289296	25	0.024108
CG18	cgp0019	896	4	1927	1931	1269	866	2135	0.9045	8.59e-06	8	0.00892857	29	0.0323661
CG19	cgp0021	422	0	0	0	1052	706	1758	0.0006	8.62e-05	0	0	12	0.028436
CG20	cgp0025	872	1031	1	1032	2482	1285	3767	0.2742	3.1e-07	5	0.00573394	30	0.0344037
CG21	cgp0026	746	1	1	2	782	794	1576	0.0019	7.24e-06	2	0.00268097	20	0.0268097
CG22	cgp0027	371	4548	3	4551	1059	1425	2484	1.8318	0.00624376	4	0.0107817	12	0.032345
CG23	cgp0029	995	5	3	8	2429	1672	4101	0.0022	0	6	0.00603015	39	0.039196
CG24	cgp0031	176	0	3744	3744	1	335	336	11.1128	0.314084	1	0.00568182	2	0.0113636
CG25	cgp0033	101	0	0	0	6	0	6	0.1429	0.190787	0	0	1	0.00990099
CG26	cgp0034	530	1	2	3	189	328	517	0.0077	0.00012692	2	0.00377358	15	0.0283019
CG27	cgp0035	1238	2	1	3	1827	718	2545	0.0016	0	3	0.00242326	37	0.0298869
CG28	cgpt5003	72	0	0	0	0	0	0	1		0	0	0	0
CG29	tnp22a	167	0	0	0	16	0	16	0.0588	0.0824574	0	0	2	0.011976
CG30	cgpt5004	76	0	0	0	0	0	0	1		0	0	0	0
CG31	cgpt5005	72	0	0	0	0	0	0	1		0	0	0	0
CG32	ohr	437	0	5	5	621	812	1433	0.0042	2.375e-05	2	0.00457666	17	0.0389016
CG33	gcp0039	1691	3214	1494	4708	855	1729	2584	1.8217	1.25e-06	3	0.0017741	28	0.0165582
CG34	gcp0040	1280	7936	24	7960	1617	1546	3163	2.5161	0	11	0.00859375	47	0.0367188
CG35	gcp0041	956	0	0	0	1378	362	1740	0.0006	3e-08	0	0	25	0.0261506
CG36	gcp0042	851	2803	1930	4733	1180	1081	2261	2.0928	2.749e-05	4	0.00470035	23	0.027027
CG37	gcp0043	659	0	0	0	795	453	1248	0.0008	0.00013465	0	0	12	0.0182094
CG38	cgp0044	983	4	0	4	677	707	1384	0.0036	1.15e-06	3	0.00305188	25	0.0254323
CG39	cgp0045	1025	5068	0	5068	488	1251	1739	2.9132	6.6e-07	3	0.00292683	28	0.0273171
CG40	cgp0046	761	1	0	1	88	143	231	0.0086	0.00383385	1	0.00131406	9	0.0118265
CG41	cgp0047	812	3690	2	3692	1579	458	2037	1.8121	9.5e-07	5	0.00615764	29	0.0357143
CG42	ppiA	524	5656	31	5687	2122	1653	3775	1.5064	1.86e-06	4	0.00763359	27	0.0515267
CG43	cgp0049	689	2257	1	2258	1587	451	2038	1.1079	6e-06	2	0.00290276	21	0.030479
CG44	cgp0051	998	2243	428	2671	1755	887	2642	1.011	3e-08	6	0.00601202	36	0.0360721
CG45	cgp0052	926	2623	25	2648	1218	1102	2320	1.1413	5.7e-07	3	0.00323974	27	0.0291577
CG46	cgp0053	779	1374	1	1375	342	1215	1557	0.8832	1.103e-05	3	0.00385109	22	0.0282413
CG47	cgp0054	824	606	3469	4075	455	968	1423	2.8624	0.00052397	6	0.00728155	21	0.0254854
CG48	cgp0055	272	0	0	0	2	140	142	0.007	0.0404378	0	0	3	0.0110294
CG49	pknB	1940	1984	9	1993	999	442	1441	1.3828	0.00142182	8	0.00412371	23	0.0118557
CG50	cgp0059	1409	6	1678	1684	3907	3877	7784	0.2164	0	8	0.00567779	46	0.0326473
CG51	pbpA	1424	0	0	0	141	1	142	0.007	0.00063426	0	0	10	0.00702247
CG52	rodA	1325	0	0	0	188	137	325	0.0031	0.00665599	0	0	6	0.0045283
CG53	cgp0062	1355	0	1	1	115	530	645	0.0031	0.00023655	1	0.000738007	14	0.0103321
CG54	cgp0063	464	0	0	0	69	1	70	0.0141	0.0212537	0	0	4	0.00862069
CG55	cgp0064	896	2587	1	2588	531	531	1062	2.4356	3.62e-06	3	0.00334821	24	0.0267857
CG56	cgpt5006	86	0	0	0	0	0	0	1		0	0	0	0
CG57	cgp0065	722	1525	0	1525	1478	1097	2575	0.5924	3.47e-06	2	0.00277008	23	0.031856
CG58	cgp0066	422	1	1	2	734	375	1109	0.0027	0.00173691	2	0.00473934	11	0.0260664
CG59	gabD3	1472	1	2993	2994	2093	2441	4534	0.6604	0	7	0.00475543	51	0.0346467
CG60	cgp0070	728	4	2208	2212	1627	2099	3726	0.5938	1.598e-05	7	0.00961538	26	0.0357143
CG61	cgp0071	1370	1155	1149	2304	1466	2649	4115	0.56	5.5e-07	6	0.00437956	34	0.0248175
CG62	cgp0072	746	4629	2	4631	532	865	1397	3.3133	0.00458504	6	0.0080429	17	0.0227882
CG63	cgp0073	293	0	2324	2324	40	702	742	3.1292	0.00410679	1	0.00341297	9	0.0307167
CG64	cgp0074	593	5761	0	5761	1334	208	1542	3.7343	0.00418986	3	0.00505902	13	0.0219224
CG65	cgp0075	257	1422	0	1422	338	434	772	1.8409	0.00148391	3	0.0116732	12	0.0466926
CG66	cgp0076	857	1	3	4	825	1078	1903	0.0026	1.608e-05	4	0.00466744	22	0.0256709
CG67	cgp0077	830	2	1	3	1004	519	1523	0.0026	0.00019047	3	0.00361446	17	0.0204819
CG68	cgp0078	713	2121	2688	4809	1648	506	2154	2.232	0.00282607	4	0.0056101	16	0.0224404
CG69	cgp0079	1625	6	2221	2227	1774	1971	3745	0.5948	0	2	0.00123077	47	0.0289231
CG70	cgp0080	1121	4	1	5	1433	1820	3253	0.0018	1e-08	3	0.00267618	33	0.029438
CG71	cgp0081	449	0	0	0	388	218	606	0.0016	0.00019039	0	0	11	0.0244989
CG72	cgp0082	1289	4	2548	2552	1075	1311	2386	1.0695	5.3e-07	5	0.00387898	31	0.0240497
CG73	cgp0083	692	1717	1916	3633	877	2015	2892	1.2561	5.458e-05	7	0.0101156	25	0.0361272
CG74	cgp0085	1376	2388	5342	7730	1562	2120	3682	2.0991	0	3	0.00218023	42	0.0305233
CG75	cgp0087	386	1701	1	1702	1710	1696	3406	0.4999	1.092e-05	3	0.00777202	19	0.0492228
CG76	citP	1580	1	1789	1790	3203	2828	6031	0.2969	0	5	0.00316456	63	0.0398734
CG77	citA	1655	4923	932	5855	2348	1751	4099	1.4283	0	9	0.00543807	48	0.029003
CG78	citB	656	3631	2	3633	2005	1708	3713	0.9785	1.424e-05	4	0.00609756	22	0.0335366
CG79	cgp0091	914	1	154	155	2418	1403	3821	0.0408	5e-08	4	0.00437637	31	0.0339168
CG80	cgp0092	431	2594	0	2594	427	1174	1601	1.6199	0.00042622	2	0.00464037	14	0.0324826
CG81	bioB	1004	3151	11777	14928	1733	1715	3448	4.3285	6.39e-06	9	0.00896414	35	0.0348606
CG82	cgp0096	239	2	7914	7916	475	1041	1516	5.2189	0.00104094	5	0.0209205	13	0.0543933
CG83	cgp0097	293	2	0	2	732	383	1115	0.0027	0.00089669	2	0.00682594	11	0.0375427
CG84	cgpr5113	1523	0	0	0	0	0	0	1		0	0	0	0
CG85	cgpr5125	3086	0	0	0	0	0	0	1		0	0	0	0
CG86	cgpr5101	119	0	0	0	0	0	0	1		0	0	0	0
CG87	crnT	1451	3	3	6	96	32	128	0.0543	0.0938033	3	0.00206754	7	0.00482426
CG88	codA	1271	1	1	2	466	444	910	0.0033	1.016e-05	2	0.00157356	21	0.0165224
CG89	cgp0105	308	2	0	2	17	376	393	0.0076	0.00578829	2	0.00649351	9	0.0292208
CG90	cgp0107	560	5	116	121	595	542	1137	0.1072	9.41e-05	5	0.00892857	20	0.0357143
CG91	cgp0108	833	505	1150	1655	161	122	283	5.831	0.189533	6	0.00720288	9	0.0108043
CG92	lip1	974	26	0	26	281	379	660	0.0408	0.0006768	2	0.00205339	14	0.0143737
CG93	lip2	902	3	3176	3179	986	543	1529	2.0784	0.00248984	5	0.00554324	17	0.018847
CG94	cgp0111	833	1743	2	1745	1348	590	1938	0.9005	6.333e-05	2	0.00240096	18	0.0216086
CG95	ureR	515	0	1	1	273	170	443	0.0045	0.00157463	1	0.00194175	10	0.0194175
CG96	ureA	302	0	1	1	603	603	1206	0.0017	0.00089457	1	0.00331126	10	0.0331126
CG97	ureB	488	1378	0	1378	725	562	1287	1.0707	0.00034222	1	0.00204918	13	0.0266393
CG98	ureC	1712	3216	3	3219	1595	2108	3703	0.8693	0	6	0.00350467	48	0.0280374
CG99	ureE	473	1	0	1	421	261	682	0.0029	0.00070708	1	0.00211416	11	0.0232558
CG100	ureF	680	0	1654	1654	479	218	697	2.3711	7.91e-06	1	0.00147059	19	0.0279412
CG101	ureG	617	2127	1	2128	551	667	1218	1.7465	2.18e-06	3	0.00486224	23	0.0372771
CG102	ureD	851	1585	3184	4769	1093	1033	2126	2.2426	4.3e-07	6	0.00705053	32	0.0376028
CG103	cgp0120	779	379	0	379	808	1504	2312	0.1643	3.321e-05	2	0.00256739	19	0.0243902
CG104	cgp0121	1154	2	1540	1542	612	2254	2866	0.5382	9.574e-05	4	0.0034662	21	0.0181976
CG105	cgp0122	2777	8833	1686	10519	2877	2812	5689	1.8489	0	10	0.00360101	73	0.0262874
CG106	htpG	1826	1889	4632	6521	1370	2214	3584	1.8192	1.4e-07	12	0.00657174	47	0.0257393
CG107	amn	1409	1953	1	1954	1741	741	2482	0.7874	0	5	0.00354862	41	0.0290987
CG108	cgp0126	581	0	0	0	722	459	1181	0.0008	0.00012284	0	0	12	0.020654
CG109	cgp0127	554	0	4	4	448	150	598	0.0083	1.313e-05	1	0.00180505	17	0.0306859
CG110	cgp0128	551	1	2	3	191	1151	1342	0.003	0.00020185	3	0.00544465	16	0.0290381
CG111	putA	3458	6511	15	6526	2732	3111	5843	1.1169	0	12	0.00347021	93	0.0268942
CG112	cgp0131	935	0	2	2	1290	1421	2711	0.0011	1e-08	2	0.00213904	30	0.0320856
CG113	cgp0133	1523	4489	0	4489	965	1348	2313	1.9404	0	4	0.0026264	39	0.0256074
CG114	cgp0134	1388	1	1	2	1144	1052	2196	0.0014	2.3e-07	2	0.00144092	27	0.0194524
CG115	cgp0135	368	1495	0	1495	364	192	556	2.6858	0.0391081	2	0.00543478	7	0.0190217
CG116	cgp0136	317	0	2132	2132	306	274	580	3.6713	0.0531737	1	0.00315457	5	0.0157729
CG117	cgp0138	1955	3	2670	2673	1566	1863	3429	0.7796	0	3	0.00153453	54	0.0276215
CG118	cgp0139	782	2	1227	1229	624	420	1044	1.177	7.999e-05	3	0.00383632	19	0.0242967
CG119	cgp0141	392	0	2	2	450	296	746	0.004	0.0002629	1	0.00255102	12	0.0306122
CG120	sixA	512	0	0	0	243	1150	1393	0.0007	2.615e-05	0	0	14	0.0273438
CG121	mtlD	1511	3790	6	3796	3000	1291	4291	0.8847	1.3e-07	9	0.00595632	40	0.0264725
CG122	rbtT	1337	13	569	582	2876	2318	5194	0.1122	0	6	0.00448766	46	0.0344054
CG123	sucR	848	2	6	8	1636	917	2553	0.0035	0.00070192	8	0.00943396	21	0.0247642
CG124	xylB	1382	7	7	14	1370	2160	3530	0.0042	0	5	0.00361795	45	0.0325615
CG125	panC	839	0	1417	1417	516	1134	1650	0.8589	7.35e-06	4	0.00476758	24	0.0286055
CG126	panB	809	2741	2	2743	515	1105	1620	1.6928	0.00417322	5	0.00618047	16	0.0197775
CG127	cgp0150	953	1	0	1	791	164	955	0.0021	5.312e-05	1	0.00104932	16	0.0167891
CG128	mag	569	0	4	4	602	358	960	0.0052	0.00017826	2	0.00351494	15	0.026362
CG129	cgp0152	656	1	1	2	1354	1129	2483	0.0012	2.43e-06	2	0.00304878	21	0.0320122
CG130	hde	926	2837	1121	3958	1207	1916	3123	1.2673	1.412e-05	6	0.00647948	27	0.0291577
CG131	cgp0154	605	2863	0	2863	1154	342	1496	1.9132	0.00015455	2	0.00330579	17	0.0280992
CG132	cgp0155	560	0	0	0	812	795	1607	0.0006	2.76e-06	0	0	17	0.0303571
CG133	cysR	1145	0	0	0	540	251	791	0.0013	3.4e-07	0	0	22	0.019214
CG134	cgp0158	1274	0	1	1	1630	1841	3471	0.0006	0	1	0.000784929	36	0.0282575
CG135	cgp0159	518	1	2	3	442	423	865	0.0046	0.00113345	2	0.003861	12	0.023166
CG136	cgp0160	422	0	0	0	153	148	301	0.0033	0.00292607	0	0	7	0.0165877
CG137	cgp0161	1943	4407	3715	8122	4225	5132	9357	0.868	0	14	0.00720535	91	0.0468348
CG138	cgp0162	1541	4	4105	4109	3622	2696	6318	0.6504	1e-08	9	0.00584036	45	0.0292018
CG139	cgp0163	1463	10435	6341	16776	5828	4575	10403	1.6126	0	9	0.00615174	54	0.0369105
CG140	cgp0165	1733	2904	2722	5626	3333	4455	7788	0.7224	0	16	0.00923254	68	0.0392383
CG141	cgp0166	1067	1	1085	1086	997	494	1491	0.7286	1.437e-05	3	0.00281162	23	0.0215558
CG142	cgp0167	758	2	0	2	1716	514	2230	0.0013	1e-08	2	0.00263852	29	0.0382586
CG143	cgp0168	881	0	93	93	1050	1750	2800	0.0336	2.2e-07	2	0.00227015	26	0.0295119
CG144	cgp0170	719	0	869	869	2388	1541	3929	0.2214	4.8e-07	1	0.00139082	23	0.0319889
CG145	cgp0171	335	694	0	694	35	71	106	6.4953	0.0289098	1	0.00298507	6	0.0179104
CG146	panD	410	4	0	4	400	774	1174	0.0043	0.00068081	1	0.00243902	11	0.0268293
CG147	cgp0173	1661	5260	4	5264	829	428	1257	4.1852	0	4	0.00240819	44	0.0264901
CG148	cgp0174	1139	5	2462	2467	870	1456	2326	1.0606	8.87e-06	7	0.00614574	29	0.0254609
CG149	cgp0175	491	4825	1280	6105	166	381	547	11.1423	0.0021728	3	0.00610998	14	0.0285132
CG150	cgp0176	782	3553	0	3553	951	760	1711	2.0759	5.308e-05	2	0.00255754	19	0.0242967
CG151	cgp0177	377	0	1406	1406	689	1041	1730	0.8128	2.833e-05	1	0.00265252	16	0.0424403
CG152	hrpB	2429	3180	1206	4386	2491	1816	4307	1.0183	0	9	0.00370523	64	0.0263483
CG153	cgp0179	317	0	0	0	34	0	34	0.0286	0.168947	0	0	1	0.00315457
CG154	maa	677	0	1	1	495	876	1371	0.0015	1.556e-05	1	0.0014771	17	0.0251108
CG155	alkB	692	0	2	2	1168	861	2029	0.0015	1.2e-06	2	0.00289017	22	0.0317919
CG156	tagA2	557	0	0	0	600	674	1274	0.0008	6e-08	0	0	22	0.0394973
CG157	cgp0183	680	1	2	3	523	1585	2108	0.0019	3.288e-05	3	0.00441176	19	0.0279412
CG158	cgp0184	293	0	0	0	500	377	877	0.0011	0.00025912	0	0	10	0.0341297
CG159	cgp0185	854	1	2	3	1097	1068	2165	0.0018	3e-08	2	0.00234192	28	0.0327869
CG160	cgp0186	344	1	0	1	1050	570	1620	0.0012	9.237e-05	1	0.00290698	13	0.0377907
CG161	cgp0187	893	527	1214	1741	677	399	1076	1.6175	0.00015162	3	0.00335946	19	0.0212766
CG162	cgp0188	908	6	1071	1077	1634	2276	3910	0.2756	6.7e-07	7	0.00770925	31	0.034141
CG163	cgp0191	431	2784	7661	10445	815	1090	1905	5.4806	0.00390283	5	0.0116009	16	0.037123
CG164	cgp0192	623	1547	3	1550	1364	2651	4015	0.3862	6.09e-06	4	0.00642055	23	0.0369181
CG165	pepO	1928	6	1851	1857	2629	2179	4808	0.3864	0	7	0.00363071	56	0.0290456
CG166	cgp0194	743	0	1076	1076	1453	1430	2883	0.3734	5e-08	4	0.00538358	30	0.0403769
CG167	cgp0195	965	3468	4	3472	1886	2260	4146	0.8375	1.2e-07	10	0.0103627	38	0.0393782
CG168	iolR	761	879	4	883	455	286	741	1.1914	0.00055182	3	0.00394218	16	0.021025
CG169	iolC	956	1103	3476	4579	1125	848	1973	2.3202	1.425e-05	6	0.00627615	28	0.0292887
CG170	cgp0198	923	0	0	0	83	10	93	0.0106	0.00104007	0	0	9	0.00975081
CG171	iolA	1514	1695	6	1701	2619	2683	5302	0.321	0	6	0.00396301	55	0.0363276
CG172	iolB	890	5	593	598	1084	1299	2383	0.2513	4e-08	7	0.00786517	35	0.0393258
CG173	iolD	1913	4930	1924	6854	3609	3292	6901	0.9932	0	14	0.00731835	68	0.0355463
CG174	iolE	956	1535	738	2273	1580	2405	3985	0.5705	0	7	0.00732218	42	0.0439331
CG175	iolG	1013	2261	4457	6718	2219	1612	3831	1.7534	1.6e-07	10	0.00987167	39	0.0384995
CG176	iolH	878	4	1	5	970	752	1722	0.0035	1e-08	4	0.00455581	32	0.0364465
CG177	iolP	1376	2	5	7	2772	2349	5121	0.0016	0	4	0.00290698	53	0.0385174
CG178	cgp0207	1025	2412	2059	4471	1999	1989	3988	1.1211	3.96e-06	12	0.0117073	37	0.0360976
CG179	cgp0208	458	1779	6884	8663	683	569	1252	6.9146	0.00079184	4	0.00873362	18	0.0393013
CG180	cgp0209	347	1	0	1	532	107	639	0.0031	0.00050364	1	0.00288184	11	0.0317003
CG181	cgp0210	995	1	2	3	1464	421	1885	0.0021	0	3	0.00301508	36	0.0361809
CG182	cgp0211	1235	1	2	3	1235	1672	2907	0.0014	0	3	0.00242915	39	0.0315789
CG183	cgp0212	1013	3	2	5	1582	742	2324	0.0026	2.636e-05	4	0.00394867	22	0.0217177
CG184	cgp0214	431	0	0	0	124	394	518	0.0019	0.00036948	0	0	10	0.0232019
CG185	cspA	203	1	11	12	155	4	159	0.0812	0.0919548	2	0.00985222	5	0.0246305
CG186	cgp0216	536	0	1	1	531	320	851	0.0023	0.00040931	1	0.00186567	12	0.0223881
CG187	cgp0217	308	0	0	0	668	331	999	0.001	0.00056696	0	0	9	0.0292208
CG188	cgp0218	416	1	0	1	50	555	605	0.0033	0.0209296	1	0.00240385	6	0.0144231
CG189	cgp0219	137	0	0	0	267	414	681	0.0015	0.00746569	0	0	5	0.0364964
CG190	cgp0220	428	0	0	0	0	26	26	0.037	0.0408654	0	0	3	0.00700935
CG191	cgp0221	992	2	2001	2003	633	1346	1979	1.0121	7.4e-07	4	0.00403226	29	0.0292339
CG192	cgp0222	404	2436	0	2436	168	41	209	11.6048	0.0755232	2	0.0049505	6	0.0148515
CG193	cgp0223	1475	2	4531	4533	701	1096	1797	2.5217	0	3	0.0020339	40	0.0271186
CG194	tnp2f	1514	0	0	0	0	0	0	1		0	0	0	0
CG195	cgp0228	437	0	0	0	71	405	476	0.0021	0.00074653	0	0	9	0.020595
CG196	gltB	4532	7076	15217	22293	9447	9809	19256	1.1577	0	26	0.00573698	160	0.0353045
CG197	gltD	1520	697	2419	3116	1627	1904	3531	0.8825	1e-07	5	0.00328947	36	0.0236842
CG198	cgp0231	242	0	1	1	286	436	722	0.0028	0.00327236	1	0.00413223	8	0.0330579
CG199	cgp0232	158	0	0	0	253	121	374	0.0027	0.0189594	0	0	4	0.0253165
CG200	cgp0233	1487	1981	2686	4667	1525	779	2304	2.0252	0	4	0.00268998	41	0.0275723
CG201	emb	3473	1	6	7	250	160	410	0.0195	0.0145967	3	0.000863807	11	0.00316729
CG202	cgp0236	2033	1	3	4	267	5	272	0.0183	0.251089	4	0.00196754	6	0.0029513
CG203	cgp0237	761	2	40	42	271	205	476	0.0901	0.0138354	2	0.00262812	9	0.0118265
CG204	cgp0238	1466	0	2	2	0	2	2	1	0.286013	1	0.000682128	2	0.00136426
CG205	cgp0239	227	1	0	1	29	151	180	0.011	0.0668841	1	0.00440529	4	0.0176211
CG206	cgp0240	491	0	0	0	1184	500	1684	0.0006	1.11e-06	0	0	18	0.0366599
CG207	cgp0241	455	1	2843	2844	1088	1357	2445	1.1631	0.00027075	4	0.00879121	18	0.0395604
CG208	cgp0242	896	106	4	110	288	100	388	0.2853	0.00212315	3	0.00334821	14	0.015625
CG209	cgp0243	434	0	0	0	4	95	99	0.01	0.0110031	0	0	5	0.0115207
CG210	cgp0244	404	3642	52	3694	625	1950	2575	1.4344	0.00049938	2	0.0049505	14	0.0346535
CG211	cgp0245	635	0	0	0	96	219	315	0.0032	0.00091173	0	0	9	0.0141732
CG212	cgp0246	932	9	0	9	0	1	1	5	0.280522	2	0.00214592	1	0.00107296
CG213	cgp0247	599	5233	2	5235	632	1361	1993	2.6259	4.584e-05	3	0.00500835	19	0.0317195
CG214	cgp0248	791	0	0	0	31	14	45	0.0217	0.0794651	0	0	2	0.00252845
CG215	cgp0249	896	0	2	2	124	0	124	0.024	0.288703	2	0.00223214	1	0.00111607
CG216	cgp0250	1175	9	1199	1208	2103	1643	3746	0.3227	1.7e-07	7	0.00595745	35	0.0297872
CG217	cgp0251	980	1	20	21	260	754	1014	0.0217	3.03e-06	3	0.00306122	24	0.0244898
CG218	cgp0252	527	3313	1	3314	381	618	999	3.315	6.139e-05	2	0.00379507	17	0.0322581
CG219	cgpt5007	87	0	0	0	0	0	0	1		0	0	0	0
CG220	cgp0253	281	0	0	0	693	455	1148	0.0009	4.171e-05	0	0	12	0.0427046
CG221	cgp0254	1487	4256	5300	9556	2385	2654	5039	1.8962	0	13	0.00874243	58	0.0390047
CG222	cgp0255	371	1	1	2	864	501	1365	0.0022	3.34e-06	2	0.00539084	18	0.0485175
CG223	cgp0256	893	1	674	675	953	585	1538	0.4392	1.59e-06	3	0.00335946	25	0.0279955
CG224	moeB	1073	0	1092	1092	551	113	664	1.6436	1.9e-05	3	0.0027959	22	0.0205033
CG225	moaE	458	920	2	922	1591	260	1851	0.4984	0.0010857	5	0.010917	17	0.0371179
CG226	moaB	473	854	1357	2211	590	543	1133	1.9506	0.00074597	4	0.00845666	18	0.038055
CG227	moaC	470	917	1	918	898	418	1316	0.6978	0.00010758	2	0.00425532	16	0.0340426
CG228	moeA1	1187	1	0	1	1369	1134	2503	0.0008	0	1	0.00084246	33	0.0278012
CG229	modB	839	6785	929	7714	1693	957	2650	2.9102	2.411e-05	6	0.00715137	28	0.0333731
CG230	modA	806	0	1093	1093	912	1459	2371	0.4612	2.461e-05	4	0.00496278	22	0.0272953
CG231	cgp0264	257	1	0	1	467	34	501	0.004	0.00327	1	0.00389105	8	0.0311284
CG232	cgp0265	914	3156	1670	4826	1161	518	1679	2.8732	4.3e-07	3	0.00328228	28	0.0306346
CG233	cgp0266	422	0	0	0	271	954	1225	0.0008	8.47e-06	0	0	15	0.035545
CG234	pat	1025	1	1	2	2418	2072	4490	0.0007	1e-08	2	0.00195122	31	0.0302439
CG235	cgpt5008	88	0	0	0	0	1	1	0.5	0.190787	0	0	1	0.0113636
CG236	cgpt5009	75	0	0	0	0	0	0	1		0	0	0	0
CG237	cgp0269	908	0	1	1	216	436	652	0.0031	1.266e-05	1	0.00110132	18	0.0198238
CG238	cgp0270	284	0	0	0	813	398	1211	0.0008	0.00240214	0	0	7	0.0246479
CG239	cgp0272	764	3013	2010	5023	2332	3349	5681	0.8842	2.674e-05	6	0.0078534	26	0.0340314
CG240	cgp0273	1019	1	2	3	537	406	943	0.0042	4.702e-05	2	0.00196271	18	0.0176644
CG241	cgp0274	803	2	4647	4649	1048	2060	3108	1.4957	2.83e-05	4	0.00498132	23	0.0286426
CG242	mgtE2	1310	1	2629	2630	1135	986	2121	1.2399	1.7e-07	3	0.00229008	30	0.0229008
CG243	dccT	1583	3156	1941	5097	2327	2183	4510	1.1301	0	5	0.00315856	60	0.0379027
CG244	cgpt5010	72	0	0	0	0	0	0	1		0	0	0	0
CG245	tyrA	1022	0	0	0	0	3	3	0.25	0.0413092	0	0	3	0.00293542
CG246	cgp0280	494	4	1	5	569	266	835	0.0072	2.362e-05	2	0.00404858	17	0.034413
CG247	cgp0281	479	0	0	0	0	0	0	1		0	0	0	0
CG248	cgp0282	203	1	2	3	1099	1723	2822	0.0014	0.0315639	2	0.00985222	6	0.0295567
CG249	cgpt5011	90	2	0	2	3	1	4	0.6	0.294872	1	0.0111111	2	0.0222222
CG250	cgp0283	251	0	0	0	11	455	466	0.0021	0.00989075	0	0	5	0.0199203
CG251	cgp0284	2405	3	4	7	2635	2531	5166	0.0015	0	4	0.0016632	71	0.0295218
CG252	tgt	1256	2	1	3	1314	966	2280	0.0018	0	2	0.00159236	36	0.0286624
CG253	cgp0286	740	1	0	1	630	577	1207	0.0017	0.00013771	1	0.00135135	14	0.0189189
CG254	cgp0287	1082	1	2621	2622	1242	1128	2370	1.1063	8.29e-06	5	0.00462107	27	0.0249538
CG255	cgp0288	1439	8	5427	5435	1608	1620	3228	1.6835	5.9e-07	7	0.00486449	35	0.0243224
CG256	gltX	881	6	1141	1147	102	1099	1201	0.9551	5.23e-06	4	0.0045403	25	0.0283768
CG257	cgp0291	992	1	2783	2784	676	1786	2462	1.1307	3.5e-07	4	0.00403226	29	0.0292339
CG258	tnp16a	1160	0	0	0	2	0	2	0.3333	0.1613	0	0	1	0.000862069
CG259	cgp0293	305	0	0	0	0	0	0	1		0	0	0	0
CG260	cgpt5012	87	0	0	0	0	1	1	0.5	0.190787	0	0	1	0.0114943
CG261	aspT	1280	0	0	0	137	135	272	0.0037	0.00665617	0	0	6	0.0046875
CG262	cgp0295	632	20	0	20	1135	603	1738	0.0121	6.554e-05	3	0.00474684	18	0.028481
CG263	dnaZX	2327	0	3	3	121	1	122	0.0325	0.32998	3	0.00128921	2	0.000859476
CG264	cgp0297	311	1107	1371	2478	189	335	524	4.7219	0.0322203	2	0.00643087	8	0.0257235
CG265	recR	656	0	0	0	93	250	343	0.0029	0.0217159	0	0	4	0.00609756
CG266	cobQ	752	1	7	8	31	114	145	0.0616	0.121115	2	0.00265957	5	0.00664894
CG267	cgp0300	1271	0	5	5	1	9	10	0.5455	0.159251	1	0.000786782	3	0.00236035
CG268	cgp0302	1082	2712	9318	12030	423	74	497	24.1586	0.271244	7	0.0064695	10	0.00924214
CG269	leuA	1850	1904	2844	4748	4033	3101	7134	0.6656	0	9	0.00486486	71	0.0383784
CG270	cgp0304	692	2	56	58	3638	3495	7133	0.0083	0	12	0.017341	42	0.0606936
CG271	lysC	1265	0	0	0	0	13	13	0.0714	0.161039	0	0	1	0.000790514
CG272	asd	1034	1	0	1	1	0	1	1	0.5	1	0.000967118	1	0.000967118
CG273	cgp0308	1436	1067	1	1068	941	1098	2039	0.524	1.4e-06	3	0.00208914	27	0.0188022
CG274	cgp0309	581	2	6	8	0	2	2	3	0.279701	2	0.00344234	1	0.00172117
CG275	katA	1550	5911	3380	9291	2809	2792	5601	1.6587	0	15	0.00967742	71	0.0458065
CG276	cgp0311	293	0	1	1	360	245	605	0.0033	0.00035019	1	0.00341297	11	0.0375427
CG277	lrp	455	1168	0	1168	765	260	1025	1.1394	0.00093491	2	0.0043956	13	0.0285714
CG278	brnF	755	0	1603	1603	413	542	955	1.6778	0.00419112	4	0.00529801	14	0.018543
CG279	brnE	326	0	2	2	154	526	680	0.0044	0.0186647	1	0.00306748	6	0.0184049
CG280	cgp0316	293	2	2	4	258	869	1127	0.0044	0.00165095	4	0.0136519	12	0.0409556
CG281	cgp0317	347	1	1452	1453	659	293	952	1.5257	0.00272742	4	0.0115274	13	0.037464
CG282	arsC1	1082	0	1	1	1623	1053	2676	0.0007	0	1	0.000924214	36	0.0332717
CG283	arsX	389	0	7	7	524	481	1005	0.008	0.00419474	3	0.00771208	11	0.0282776
CG284	mnhG	320	0	0	0	5	0	5	0.1667	0.168141	0	0	1	0.003125
CG285	mnhF	272	0	0	0	0	0	0	1		0	0	0	0
CG286	mnhE	455	0	1	1	58	290	348	0.0057	0.0786582	1	0.0021978	4	0.00879121
CG287	mnhD	1532	0	0	0	256	31	287	0.0035	0.0121972	0	0	5	0.00326371
CG288	cgp0325	383	0	0	0	0	20	20	0.0476	0.166855	0	0	1	0.00261097
CG289	mnhAB	2894	0	7	7	0	30	30	0.2581	0.5	2	0.000691085	2	0.000691085
CG290	cgp0327	1478	3	1595	1598	1615	1240	2855	0.5599	0	3	0.00202977	39	0.026387
CG291	cgp0328	866	1	0	1	925	643	1568	0.0013	1.54e-06	1	0.00115473	21	0.0242494
CG292	cgtR1	668	0	2563	2563	445	526	971	2.6379	0.00294033	3	0.00449102	13	0.0194611
CG293	cgtS1	1469	0	2559	2559	700	795	1495	1.7112	0	4	0.00272294	40	0.0272294
CG294	cgp0332	347	0	1	1	279	16	295	0.0068	0.00110782	1	0.00288184	10	0.0288184
CG295	cgp0333	620	1	631	632	78	292	370	1.7062	0.00729584	2	0.00322581	10	0.016129
CG296	cgpt5013	76	0	0	0	15	31	46	0.0213	0.0878672	0	0	2	0.0263158
CG297	cgp0334	908	1	1	2	537	87	624	0.0048	0.192204	2	0.00220264	4	0.00440529
CG298	cgp0335	455	11	2461	2472	1230	642	1872	1.3203	5.41e-05	3	0.00659341	18	0.0395604
CG299	ponA	2387	10	11	21	3073	3065	6138	0.0036	0	13	0.00544617	66	0.0276498
CG300	whiB4	350	3110	1022	4132	546	889	1435	2.8781	0.00984976	5	0.0142857	13	0.0371429
CG301	cgp0338	155	1	0	1	482	161	643	0.0031	0.0242321	1	0.00645161	5	0.0322581
CG302	cgp0339	461	3	1	4	639	235	874	0.0057	0.00046459	2	0.00433839	13	0.0281996
CG303	cgp0340	1355	10	1117	1127	2589	940	3529	0.3195	0	5	0.00369004	44	0.0324723
CG304	fadD1	1532	3	2359	2362	2115	1759	3874	0.6098	0	7	0.00456919	47	0.0306789
CG305	cgp0343	467	0	0	0	433	334	767	0.0013	1.054e-05	0	0	15	0.0321199
CG306	fabG1	935	1	1	2	1135	496	1631	0.0018	9e-08	2	0.00213904	27	0.028877
CG307	cgp0345	944	1	2	3	1407	1673	3080	0.0013	1.8e-07	2	0.00211864	26	0.0275424
CG308	fadE	1196	2593	2	2595	913	1701	2614	0.9927	2.09e-06	5	0.0041806	29	0.0242475
CG309	cgp0347	473	0	2908	2908	734	541	1275	2.2798	0.00011359	2	0.00422833	16	0.0338266
CG310	cgp0349	827	0	1	1	119	184	303	0.0066	5.52e-06	1	0.00120919	19	0.0229746
CG311	glxR	683	0	0	0	0	0	0	1		0	0	0	0
CG312	cgp0352	185	1	0	1	42	73	115	0.0172	0.0294669	1	0.00540541	5	0.027027
CG313	nth	782	1	0	1	617	288	905	0.0022	1.2e-07	1	0.00127877	24	0.0306905
CG314	cgp0354	560	1	1	2	130	3	133	0.0224	0.486777	2	0.00357143	2	0.00357143
CG315	cgp0355	743	4	0	4	858	729	1587	0.0031	6e-08	2	0.00269179	26	0.0349933
CG316	cgp0356	1196	15776	27047	42823	157	145	302	141.333	0.400315	18	0.0150502	22	0.0183946
CG317	cgp0358	995	9008	2	9010	828	242	1070	8.4136	0.00314413	4	0.0040201	16	0.0160804
CG318	cgp0359	605	1471	2	1473	291	139	430	3.42	0.0240543	2	0.00330579	8	0.0132231
CG319	cgp0360	842	5336	6103	11439	681	1767	2448	4.6713	0.00044214	8	0.00950119	27	0.0320665
CG320	cgp4100	108	0	0	0	56	16	72	0.0137	0.0162371	0	0	4	0.037037
CG321	cgp0362	1097	5949	7	5956	2538	2103	4641	1.2833	1.4e-07	10	0.00911577	42	0.0382862
CG322	cgp0363	1133	2807	3775	6582	2237	1739	3976	1.6553	3e-08	11	0.00970874	43	0.0379523
CG323	cgp0364	776	2	0	2	720	767	1487	0.002	7.5e-07	2	0.00257732	23	0.0296392
CG324	cgp0365	575	2	1916	1918	1212	1208	2420	0.7926	5e-08	4	0.00695652	28	0.0486957
CG325	cgp0366	200	0	0	0	612	306	918	0.0011	0.00925746	0	0	5	0.025
CG326	cgp0368	320	0	1953	1953	450	111	561	3.4769	0.00817075	1	0.003125	8	0.025
CG327	cgp0369	347	0	1	1	375	615	990	0.002	3.116e-05	1	0.00288184	14	0.0403458
CG328	cgp0370	2357	6300	1175	7475	5580	5072	10652	0.7018	0	11	0.00466695	78	0.0330929
CG329	cspB	203	1275	0	1275	10	144	154	8.2323	0.0542763	1	0.00492611	5	0.0246305
CG330	topA	2990	1	1	2	14	1	15	0.1875	0.324663	2	0.000668896	3	0.00100334
CG331	cgp0374	713	710	2	712	748	498	1246	0.5718	0.0042403	5	0.00701262	15	0.0210379
CG332	cyaB	1526	1	0	1	138	0	138	0.0144	0.0484528	1	0.000655308	5	0.00327654
CG333	dnaX	1259	1	0	1	180	30	210	0.0095	0.155625	1	0.000794281	3	0.00238284
CG334	cgpt5014	75	0	0	0	26	0	26	0.037	0.202328	0	0	1	0.0133333
CG335	cgp0378	446	0	1854	1854	492	178	670	2.7645	0.00126824	1	0.00224215	11	0.0246637
CG336	cgp0380	239	0	0	0	3	59	62	0.0159	0.0815934	0	0	2	0.0083682
CG337	cgp0382	563	0	2	2	518	406	924	0.0032	0.00028722	2	0.0035524	14	0.0248668
CG338	rluC1	884	1773	1208	2981	1651	1826	3477	0.8574	6.13e-06	3	0.00339367	24	0.0271493
CG339	bglS'	1646	3	4	7	1904	2015	3919	0.002	0	4	0.00243013	48	0.0291616
CG340	bglS	407	2	3	5	893	1461	2354	0.0025	2.383e-05	4	0.00982801	18	0.044226
CG341	cgp0387	1106	4539	4837	9376	3625	2639	6264	1.4967	4e-08	8	0.00723327	41	0.0370705
CG342	cgp0388	635	6	1	7	1068	445	1513	0.0053	2e-08	4	0.00629921	29	0.0456693
CG343	cgp0389	671	0	0	0	304	579	883	0.0011	3.533e-05	0	0	14	0.0208644
CG344	cgp0390	1232	1	1	2	1400	1751	3151	0.001	0	2	0.00162338	33	0.0267857
CG345	rmlB2	935	1216	1794	3010	1464	459	1923	1.565	3.41e-06	6	0.00641711	29	0.031016
CG346	cgp0392	140	1	0	1	311	184	495	0.004	0.0242321	1	0.00714286	5	0.0357143
CG347	cgp0393	377	3728	1	3729	209	348	557	6.6846	0.00032493	2	0.00530504	14	0.0371353
CG348	cgp0394	710	1	1669	1670	743	306	1049	1.5914	6.44e-06	2	0.0028169	21	0.0295775
CG349	cgp0395	1022	1	1883	1884	1536	1838	3374	0.5585	1.56e-06	4	0.00391389	27	0.0264188
CG350	cgp0396	1037	0	9	9	461	354	815	0.0123	2.948e-05	2	0.00192864	19	0.0183221
CG351	cgp0397	2084	7	8310	8317	2512	2473	4985	1.6683	0	12	0.00575816	59	0.0283109
CG352	cgp0398	98	0	0	0	0	11	11	0.0833	0.190787	0	0	1	0.0102041
CG353	cgp0399	353	0	1731	1731	113	472	585	2.9556	0.00431979	1	0.00283286	9	0.0254958
CG354	adhC	1061	38	1217	1255	1905	2334	4239	0.2962	1.9e-07	7	0.00659755	34	0.0320452
CG355	rmlA1	857	0	0	0	1	5	6	0.1429	0.0793949	0	0	2	0.00233372
CG356	rmlCD	1361	0	3	3	0	1	1	2	0.5	1	0.000734754	1	0.000734754
CG357	rmlB1	1019	0	0	0	0	32	32	0.0303	0.161624	0	0	1	0.000981354
CG358	cgp0404	581	1	0	1	693	685	1378	0.0015	0.00177952	1	0.00172117	10	0.0172117
CG359	cgp0405	947	0	0	0	523	289	812	0.0012	2.4e-07	0	0	22	0.0232313
CG360	cgp0407	641	2	32	34	248	835	1083	0.0323	1.637e-05	2	0.00312012	19	0.0296412
CG361	cgp0408	1250	0	1	1	4	1	5	0.3333	0.156827	1	0.0008	3	0.0024
CG362	cgp0409	1382	2	12	14	152	0	152	0.098	0.214024	4	0.00289436	2	0.00144718
CG363	cgp0410	2006	1787	2348	4135	1383	2318	3701	1.1172	0	8	0.00398804	50	0.0249252
CG364	cgp0411	548	1	3388	3389	1793	1166	2959	1.1453	8.15e-06	4	0.00729927	22	0.040146
CG365	cgp0412	1094	456	790	1246	681	579	1260	0.9889	0.00025112	4	0.00365631	20	0.0182815
CG366	cmt1	1097	6745	1706	8451	5	6	11	704.333	0.371565	3	0.00273473	4	0.00364631
CG367	cgp0414	1436	3729	2917	6646	4388	1817	6205	1.0711	0	11	0.00766017	50	0.0348189
CG368	ptpA2	605	1	2672	2673	712	692	1404	1.9032	0.00041245	3	0.00495868	16	0.0264463
CG369	cgp0416	986	19	2	21	925	614	1539	0.0143	1.34e-06	3	0.0030426	25	0.025355
CG370	capD	1814	10650	1391	12041	2370	1305	3675	3.2758	2.628e-05	10	0.00551268	36	0.0198456
CG371	cgp0418	1157	2047	1870	3917	567	218	785	4.9847	0.0030732	4	0.00345722	16	0.0138289
CG372	cgp0419	614	1036	2252	3288	853	287	1140	2.8826	0.00236627	3	0.00488599	14	0.0228013
CG373	cgp0420	1145	6	2	8	640	534	1174	0.0077	1.93e-05	4	0.00349345	23	0.0200873
CG374	wzx	1493	1541	1	1542	463	1033	1496	1.0307	1e-08	2	0.00133958	33	0.0221031
CG375	murA	1316	0	2	2	1082	888	1970	0.0015	4e-07	2	0.00151976	26	0.0197568
CG376	murB	1007	1	0	1	771	81	852	0.0023	1.49e-05	1	0.000993049	18	0.0178749
CG377	cgp0424	1037	4972	28	5000	927	2162	3089	1.6184	1.23e-06	5	0.0048216	30	0.0289296
CG378	tnp17a	152	0	0	0	0	11	11	0.0833	0.179659	0	0	1	0.00657895
CG379	tnp17b	137	0	0	0	26	251	277	0.0036	0.0389362	0	0	3	0.0218978
CG380	tnp17c'	329	1153	1349	2502	282	162	444	5.6247	0.0568475	2	0.00607903	7	0.0212766
CG381	cgp0431	1172	2884	0	2884	961	1183	2144	1.345	1.315e-05	2	0.00170648	21	0.0179181
CG382	cgp0432	995	1862	1139	3001	451	1202	1653	1.815	0.00071573	6	0.00603015	21	0.0211055
CG383	cgp4003	233	1	1	2	86	428	514	0.0058	0.0424011	2	0.00858369	6	0.0257511
CG384	udgA1	1163	0	3	3	149	359	508	0.0079	0.00031302	3	0.00257954	17	0.0146174
CG385	cgp0436	275	0	0	0	368	396	764	0.0013	0.00240214	0	0	7	0.0254545
CG386	wzy	1211	2	0	2	978	848	1826	0.0016	1e-08	2	0.00165153	31	0.0255987
CG387	cgp0438	824	0	2566	2566	833	613	1446	1.774	5.24e-06	1	0.00121359	20	0.0242718
CG388	cgp0439	647	0	0	0	466	954	1420	0.0007	1.703e-05	0	0	15	0.0231839
CG389	lpd	1409	0	0	0	3	0	3	0.25	0.0413977	0	0	3	0.00212917
CG390	cgp0442	923	0	5539	5539	2094	1595	3689	1.5014	4.583e-05	6	0.00650054	25	0.0270856
CG391	cgp0443	500	1	1	2	922	276	1198	0.0025	0.00011092	2	0.004	15	0.03
CG392	ramB	1424	4377	2070	6447	1578	1758	3336	1.9323	0	8	0.00561798	47	0.0330056
CG393	sdhCD	773	0	0	0	0	242	242	0.0041	0.0117444	0	0	5	0.00646831
CG394	sdhA	2021	5	1	6	295	197	492	0.0142	8.3e-07	4	0.00197922	30	0.0148441
CG395	sdhB	749	1	0	1	236	15	251	0.0079	0.00395869	1	0.00133511	9	0.012016
CG396	cgp0448	338	1977	1776	3753	501	340	841	4.4584	0.0204802	5	0.0147929	12	0.035503
CG397	cgp0450	977	0	6	6	1349	1470	2819	0.0025	4e-08	2	0.00204708	28	0.0286592
CG398	cgp0451	1304	756	5	761	425	999	1424	0.5347	0.00127272	7	0.0053681	21	0.0161043
CG399	cgp0452	422	1	0	1	749	475	1224	0.0016	0.00536815	1	0.00236967	8	0.0189573
CG400	cgp0453	305	1	0	1	195	85	280	0.0071	0.00947736	1	0.00327869	7	0.0229508
CG401	cgp0454	653	7	758	765	1447	678	2125	0.3603	0.00028426	4	0.00612557	18	0.0275651
CG402	cgp0455	1649	0	2799	2799	2139	1891	4030	0.6946	0	5	0.00303214	45	0.0272893
CG403	cgp0456	1634	837	0	837	1571	1344	2915	0.2874	0	3	0.00183599	47	0.0287638
CG404	purU	914	0	1	1	196	335	531	0.0038	1.317e-05	1	0.00109409	18	0.0196937
CG405	deoC	668	4	842	846	0	1	1	423.5	0.276408	2	0.00299401	1	0.00149701
CG406	cgp0461	161	0	0	0	164	133	297	0.0034	0.0397319	0	0	3	0.0186335
CG407	cgp0462	869	1	0	1	901	237	1138	0.0018	2.99e-06	1	0.00115075	20	0.023015
CG408	cgp0463	302	0	0	0	79	384	463	0.0022	0.0103394	0	0	5	0.0165563
CG409	cgp0464	2267	3511	5503	9014	2879	1612	4491	2.0069	0	10	0.00441112	61	0.0269078
CG410	cgp0465	452	0	0	0	21	266	287	0.0035	0.021259	0	0	4	0.00884956
CG411	cgp0466	1841	16	3298	3314	714	870	1584	2.0915	2.3e-07	7	0.00380228	38	0.020641
CG412	cgp0467	1079	3	3	6	1322	638	1960	0.0036	8e-08	5	0.00463392	32	0.0296571
CG413	cgp0468	1076	2753	3684	6437	794	1122	1916	3.3584	1.152e-05	4	0.00371747	25	0.0232342
CG414	cgp0469	815	1517	20	1537	791	730	1521	1.0105	1.11e-06	5	0.00613497	28	0.0343558
CG415	cgp0470	959	1	3	4	1065	1194	2259	0.0022	1e-08	3	0.00312826	31	0.0323253
CG416	cgp0471	839	2	0	2	841	756	1597	0.0019	2e-08	1	0.0011919	27	0.0321812
CG417	cgp0472	806	1	2	3	322	869	1191	0.0034	9.8e-07	2	0.00248139	23	0.028536
CG418	cgp0474	815	2371	3	2374	427	788	1215	1.9531	5.415e-05	4	0.00490798	21	0.0257669
CG419	cgp0475	503	0	0	0	0	0	0	1		0	0	0	0
CG420	murB2	1106	0	0	0	1	1	2	0.3333	0.0792384	0	0	2	0.00180832
CG421	cgp0477	638	2044	2102	4146	891	928	1819	2.2786	0.00098486	8	0.0125392	23	0.0360502
CG422	cgp0478	158	0	0	0	261	145	406	0.0025	0.00395062	0	0	6	0.0379747
CG423	cgp0480	1706	4779	1048	5827	2548	2593	5141	1.1334	0	8	0.00468933	58	0.0339977
CG424	mshA	1256	0	3120	3120	966	980	1946	1.603	0	4	0.00318471	40	0.0318471
CG425	gpmA	746	3	0	3	1	2	3	1	0.163795	1	0.00134048	3	0.00402145
CG426	cgtS4	1241	2165	1647	3812	360	271	631	6.0332	0.0249111	5	0.00402901	13	0.0104754
CG427	cgtR4	698	1	0	1	36	64	100	0.0198	0.15111	1	0.00143266	3	0.00429799
CG428	cgp0485	881	0	2	2	537	476	1013	0.003	0.00028903	2	0.00227015	15	0.0170261
CG429	cgp0486	2588	3	4	7	1718	2022	3740	0.0021	0	7	0.00270479	73	0.0282071
CG430	cgp0487	905	35	15	50	1313	1326	2639	0.0193	1e-08	3	0.00331492	31	0.0342541
CG431	cgp0488	929	2411	42	2453	661	1031	1692	1.4495	1.7e-07	9	0.00968784	36	0.0387513
CG432	cgp0489	806	0	0	0	351	391	742	0.0013	2.147e-05	0	0	15	0.0186104
CG433	proC	812	0	0	0	1	0	1	0.5	0.162349	0	0	1	0.00123153
CG434	cgp0491	68	0	0	0	28	17	45	0.0217	0.0878672	0	0	2	0.0294118
CG435	cgp0492	191	4	0	4	137	1010	1147	0.0044	0.0134174	1	0.0052356	6	0.0314136
CG436	cgp0493	137	5	0	5	279	142	421	0.0142	0.123893	1	0.00729927	3	0.0218978
CG437	cgp0494	101	0	0	0	5	0	5	0.1667	0.190787	0	0	1	0.00990099
CG438	cgp0495	1067	1	2	3	499	1244	1743	0.0023	1.46e-06	3	0.00281162	25	0.0234302
CG439	mrx3	236	0	0	0	42	123	165	0.006	0.00961147	0	0	5	0.0211864
CG440	hemA	1391	0	3	3	21	0	21	0.1818	0.286319	2	0.00143781	1	0.000718907
CG441	hemC	908	1	0	1	1	16	17	0.1111	0.280522	1	0.00110132	2	0.00220264
CG442	cgp0499	365	1	2	3	227	971	1198	0.0033	0.00711013	3	0.00821918	10	0.0273973
CG443	qsuR	884	2	471	473	702	847	1549	0.3058	0.00011896	4	0.00452489	20	0.0226244
CG444	qsuA	1403	2	2112	2114	2628	2532	5160	0.4098	0	6	0.00427655	45	0.0320741
CG445	qsuB	1856	0	2843	2843	2295	1696	3991	0.7124	0	5	0.00269397	48	0.0258621
CG446	aroD	437	1	0	1	0	0	0	2	0.16547	1	0.00228833	0	0
CG447	cgp0504	851	1029	4	1033	1101	1229	2330	0.4436	1e-08	5	0.00587544	34	0.039953
CG448	cgp0505	275	2	2	4	276	268	544	0.0092	0.00458877	3	0.0109091	10	0.0363636
CG449	cgp0506	1052	1	1159	1160	922	1101	2023	0.5736	3e-08	4	0.00380228	33	0.0313688
CG450	cgp0507	1646	4	4048	4052	2008	2794	4802	0.8438	0	8	0.00486027	58	0.0352369
CG451	cgp0508	1079	99	0	99	3229	2496	5725	0.0175	0	5	0.00463392	43	0.0398517
CG452	hemD	1796	0	859	859	1	3	4	172	0.364121	3	0.00167038	4	0.00222717
CG453	cgp0511	419	1	1	2	130	512	642	0.0047	0.0036171	2	0.00477327	10	0.0238663
CG454	hemB	1019	0	0	0	0	0	0	1		0	0	0	0
CG455	cgp0513	584	691	0	691	397	774	1171	0.5904	0.00028724	2	0.00342466	15	0.0256849
CG456	cgp0514	512	1878	0	1878	463	867	1330	1.4117	0.00113152	3	0.00585938	15	0.0292969
CG457	cgp0515	2636	1064	1	1065	116	381	497	2.1406	0.0205441	6	0.00227618	15	0.00569044
CG458	hemE	1076	1	0	1	9	158	167	0.0119	0.27844	1	0.000929368	2	0.00185874
CG459	cgp0517	1346	0	0	0	88	17	105	0.0094	0.0791317	0	0	2	0.00148588
CG460	hemL	1304	1	0	1	6	1	7	0.25	0.156898	1	0.000766871	3	0.00230061
CG461	cgp0519	608	0	0	0	1	0	1	0.5	0.163749	0	0	1	0.00164474
CG462	cgp0520	623	0	0	0	15	1	16	0.0588	0.0411079	0	0	3	0.00481541
CG463	ccsA	806	3	0	3	144	18	162	0.0245	0.479245	3	0.00372208	3	0.00372208
CG464	cgp0523	1625	0	0	0	84	189	273	0.0036	0.0122265	0	0	5	0.00307692
CG465	ccsB	1013	0	0	0	43	99	142	0.007	0.0793013	0	0	2	0.00197433
CG466	cgp0525	803	3	0	3	1458	371	1829	0.0022	8.85e-06	2	0.00249066	20	0.0249066
CG467	cgp0526	473	1	4	5	582	994	1576	0.0038	6.251e-05	3	0.00634249	17	0.0359408
CG468	glyR	359	0	0	0	283	430	713	0.0014	0.00133917	0	0	8	0.0222841
CG469	cgp0528	302	0	1864	1864	511	322	833	2.2362	0.00410679	1	0.00331126	9	0.0298013
CG470	cgp0530	251	0	0	0	0	0	0	1		0	0	0	0
CG471	cgp0531	896	0	0	0	0	0	0	1		0	0	0	0
CG472	cgp0532	866	1	2	3	1500	1874	3374	0.0012	7e-08	3	0.0034642	28	0.0323326
CG473	menE	1130	0	1	1	1	0	1	1	0.5	1	0.000884956	1	0.000884956
CG474	cgp0534	413	4527	0	4527	707	165	872	5.1867	0.0102545	2	0.00484262	10	0.0242131
CG475	cgp0535	1562	3107	4	3111	1631	1728	3359	0.9262	0	5	0.00320102	43	0.0275288
CG476	cgp0536	950	2	4	6	1649	1445	3094	0.0023	0	5	0.00526316	35	0.0368421
CG477	cgp0537	884	3	1169	1172	1958	2308	4266	0.2749	2.6e-07	4	0.00452489	29	0.0328054
CG478	cgp0538	317	3	0	3	352	367	719	0.0056	0.00040869	1	0.00315457	11	0.0347003
CG479	cgp0540	752	1297	2	1299	1673	1252	2925	0.4443	5.7e-07	5	0.00664894	28	0.037234
CG480	cgp0542	419	0	1848	1848	674	530	1204	1.5344	0.00167456	2	0.00477327	12	0.0286396
CG481	cgp0543	374	0	0	0	353	36	389	0.0026	0.00551549	0	0	6	0.0160428
CG482	cgp0544	263	0	0	0	36	16	52	0.0189	0.0404378	0	0	3	0.0114068
CG483	pitA	1277	1	3	4	504	499	1003	0.005	1.92e-06	4	0.00313234	27	0.0211433
CG484	menB	959	0	0	0	0	3	3	0.25	0.16186	0	0	1	0.00104275
CG485	cgp0549	281	0	1046	1046	168	68	236	4.4177	0.0533667	1	0.00355872	5	0.0177936
CG486	cgp0550	605	4808	3	4811	1202	835	2037	2.3611	2.663e-05	4	0.00661157	21	0.0347107
CG487	menC	1016	1	0	1	2	0	2	0.6667	0.5	1	0.000984252	1	0.000984252
CG488	menD	1631	1	0	1	18	1	19	0.1	0.156325	1	0.000613121	3	0.00183936
CG489	cgp0553	443	2	1363	1365	674	198	872	1.5647	0.00393564	3	0.00677201	12	0.027088
CG490	cgp0554	1241	4	2	6	3195	3367	6562	0.0011	0	6	0.00483481	50	0.0402901
CG491	cgp0555	1361	4037	864	4901	1572	1590	3162	1.5498	0	6	0.00440852	41	0.0301249
CG492	ubiE	692	0	1	1	2	17	19	0.1	0.153034	1	0.00144509	3	0.00433526
CG493	cgp0557	1265	5	2	7	2251	1488	3739	0.0021	0	7	0.0055336	42	0.0332016
CG494	ispB	1052	0	0	0	12	0	12	0.0769	0.0792701	0	0	2	0.00190114
CG495	cgpt5015	85	0	0	0	0	0	0	1		0	0	0	0
CG496	cgpt5016	72	0	0	0	0	0	0	1		0	0	0	0
CG497	cgpt5017	72	0	0	0	0	0	0	1		0	0	0	0
CG498	cgpt5018	74	0	0	0	0	0	0	1		0	0	0	0
CG499	cgpt5019	75	0	0	0	0	0	0	1		0	0	0	0
CG500	secE	335	0	0	0	77	52	129	0.0077	0.0406982	0	0	3	0.00895522
CG501	nusG	629	0	0	0	166	3	169	0.0059	0.011526	0	0	5	0.00794913
CG502	rplK	437	0	0	0	0	0	0	1		0	0	0	0
CG503	rplA	710	0	0	0	47	1	48	0.0204	0.0411854	0	0	3	0.00422535
CG504	cgp0565	1514	2904	1	2905	3055	1156	4211	0.6899	0	6	0.00396301	53	0.0350066
CG505	gabT	1346	641	2656	3297	1592	1625	3217	1.0249	5.7e-07	9	0.00668648	38	0.0282318
CG506	gabD2	1361	3	5175	5178	1023	2090	3113	1.6631	0	4	0.00293902	37	0.0271859
CG507	cgp0568	1247	2119	6	2125	2439	2036	4475	0.475	0	10	0.00801925	54	0.0433039
CG508	cgp0569	1913	3221	105	3326	1477	3539	5016	0.6631	0	8	0.00418191	61	0.0318871
CG509	cgp0570	1415	2330	3579	5909	1797	2010	3807	1.552	1e-08	9	0.00636042	46	0.0325088
CG510	cgp0571	605	661	1	662	1122	837	1959	0.3383	0.00011183	4	0.00661157	19	0.031405
CG511	rplJ	515	0	1	1	0	1	1	1	0.5	1	0.00194175	1	0.00194175
CG512	rplL	386	0	0	0	111	0	111	0.0089	0.0804011	0	0	2	0.00518135
CG513	cgp0575	974	2	0	2	541	118	659	0.0045	8.732e-05	2	0.00205339	17	0.0174538
CG514	rpoB	3497	1	0	1	6	0	6	0.2857	0.280806	1	0.000285959	2	0.000571919
CG515	rpoC	4001	2	1	3	59	0	59	0.0667	0.497445	3	0.000749813	3	0.000749813
CG516	cgp0578	182	0	2092	2092	744	388	1132	1.8473	0.0634082	2	0.010989	6	0.032967
CG517	cgp0579	782	4	25	29	2254	1143	3397	0.0088	2.49e-06	5	0.00639386	26	0.0332481
CG518	cgp0580	695	0	1455	1455	907	1001	1908	0.7627	0.00018326	2	0.0028777	16	0.0230216
CG519	rpsL	368	0	0	0	0	0	0	1		0	0	0	0
CG520	rpsG	467	0	1	1	2	0	2	0.6667	0.5	1	0.00214133	1	0.00214133
CG521	fusA	2129	4	0	4	2	0	2	1.6667	0.284733	1	0.000469704	2	0.000939408
CG522	tuf	1190	1	0	1	2	0	2	0.6667	0.5	1	0.000840336	1	0.000840336
CG523	cgp0588	731	3790	1	3791	639	600	1239	3.0581	4.582e-05	4	0.00547196	21	0.0287278
CG524	cgp0589	794	0	1	1	6	2	8	0.2222	0.277262	1	0.00125945	2	0.00251889
CG525	cgp0590	1166	1	2	3	44	78	122	0.0325	0.0114982	3	0.0025729	11	0.00943396
CG526	cgp0591	1046	1	0	1	249	20	269	0.0074	0.00037757	1	0.000956023	13	0.0124283
CG527	cgp0592	518	4239	2250	6489	583	865	1448	4.479	0.0357604	4	0.00772201	11	0.0212355
CG528	cgp0593	332	0	0	0	0	0	0	1		0	0	0	0
CG529	rplC	656	0	0	0	0	0	0	1		0	0	0	0
CG530	rplD	656	0	0	0	0	0	0	1		0	0	0	0
CG531	rplW	305	0	0	0	0	0	0	1		0	0	0	0
CG532	rplB	842	0	1	1	1	0	1	1	0.5	1	0.00118765	1	0.00118765
CG533	rpsS	278	0	0	0	1	0	1	0.5	0.169904	0	0	1	0.00359712
CG534	rplV	362	2	0	2	0	0	0	3	0.0804932	2	0.00552486	0	0
CG535	rpsC	746	0	0	0	1	0	1	0.5	0.162722	0	0	1	0.00134048
CG536	rplP	416	0	0	0	0	0	0	1		0	0	0	0
CG537	rpmC	230	0	0	0	0	0	0	1		0	0	0	0
CG538	cgp0604	278	0	0	0	0	1	1	0.5	0.169904	0	0	1	0.00359712
CG539	cgp0606	269	1	0	1	195	51	246	0.0081	0.0170236	1	0.00371747	6	0.0223048
CG540	cgp0607	698	2	975	977	814	898	1712	0.5709	8.543e-05	4	0.00573066	20	0.0286533
CG541	rplN	368	0	0	0	0	0	0	1		0	0	0	0
CG542	rplX	314	0	0	0	0	0	0	1		0	0	0	0
CG543	rplE	575	10	0	10	1	0	1	5.5	0.5	1	0.00173913	1	0.00173913
CG544	cgp0611a	19	0	0	0	0	0	0	1		0	0	0	0
CG545	cgp4030	1310	0	0	0	0	0	0	1		0	0	0	0
CG546	cgp0611	962	2	1261	1263	777	1180	1957	0.6456	6.23e-05	6	0.00623701	24	0.024948
CG547	dkg	809	1991	2325	4316	361	423	784	5.4994	0.00033436	2	0.00247219	16	0.0197775
CG548	cgp0614	494	494	0	494	121	375	496	0.996	0.00035495	1	0.00202429	13	0.0263158
CG549	fdhD	917	1	2906	2907	1113	1144	2257	1.2879	8.86e-06	4	0.00436205	25	0.0272628
CG550	cgp0617	338	1103	2748	3851	174	512	686	5.607	0.0111577	3	0.00887574	11	0.0325444
CG551	fdhF	2288	3	2990	2993	1909	2860	4769	0.6277	0	6	0.00262238	59	0.0257867
CG552	cgp0620	629	1595	2384	3979	525	837	1362	2.92	1.46e-06	3	0.00476948	25	0.0397456
CG553	cgp0621	806	1266	7	1273	390	343	733	1.7357	8.778e-05	3	0.00372208	19	0.0235732
CG554	cgp0622	1709	1	1645	1646	1466	1315	2781	0.592	0	5	0.00292569	44	0.0257461
CG555	cgp0623	1148	1315	0	1315	918	680	1598	0.823	6.9e-07	5	0.0043554	30	0.0261324
CG556	cgp0624	1076	3177	1946	5123	1322	944	2266	2.2603	2.8e-07	5	0.00464684	33	0.0306691
CG557	cgp0625	1184	0	245	245	1412	1618	3030	0.0812	0	2	0.00168919	37	0.03125
CG558	cgp0627	524	2437	0	2437	931	1009	1940	1.2561	9.427e-05	1	0.0019084	15	0.028626
CG559	rpsH	392	0	0	0	0	0	0	1		0	0	0	0
CG560	rplF	536	0	0	0	1	0	1	0.5	0.164217	0	0	1	0.00186567
CG561	rplR	404	0	0	0	0	0	0	1		0	0	0	0
CG562	rpsE	635	0	1	1	0	0	0	2	0.163543	1	0.0015748	0	0
CG563	rpmD	185	1	0	1	1	0	1	1	0.5	1	0.00540541	1	0.00540541
CG564	rplO	446	0	0	0	9	0	9	0.1	0.16547	0	0	1	0.00224215
CG565	cgp0635	323	0	611	611	18	537	555	1.1007	0.066672	2	0.00619195	6	0.0185759
CG566	cgp0636	365	0	2	2	74	321	395	0.0076	0.0106655	1	0.00273973	7	0.0191781
CG567	betB	1493	0	5	5	1985	1464	3449	0.0017	0	3	0.00200938	41	0.0274615
CG568	cgp0638	737	0	1290	1290	329	549	878	1.4687	0.001504	1	0.00135685	11	0.0149254
CG569	cgp0639	1268	0	1606	1606	857	578	1435	1.1191	6.3e-07	2	0.00157729	26	0.0205047
CG570	fdxB	320	1	1	2	999	379	1378	0.0022	0.00049558	2	0.00625	12	0.0375
CG571	fabG2	746	7	0	7	747	620	1367	0.0058	8.33e-06	3	0.00402145	21	0.0281501
CG572	cgp0642	1907	2	7965	7967	2344	2262	4606	1.7295	0	8	0.00419507	50	0.0262192
CG573	cgp0644	1094	1	1	2	1063	573	1636	0.0018	0	2	0.00182815	32	0.0292505
CG574	cytP	1292	1	34	35	521	1526	2047	0.0176	1.48e-06	5	0.00386997	29	0.0224458
CG575	cgp0646	806	2	0	2	1232	657	1889	0.0016	2.52e-06	1	0.00124069	20	0.0248139
CG576	secY	1322	0	0	0	0	0	0	1		0	0	0	0
CG577	adk	545	0	0	0	0	73	73	0.0135	0.164217	0	0	1	0.00183486
CG578	map1	794	2	0	2	312	59	371	0.0081	0.00050288	2	0.00251889	14	0.0176322
CG579	cgp0650	749	1	4740	4741	1346	1176	2522	1.8795	6.03e-06	4	0.00534045	26	0.034713
CG580	infA	218	0	0	0	0	0	0	1		0	0	0	0
CG581	rpsM	368	1	1	2	0	0	0	3	0.080371	2	0.00543478	0	0
CG582	rpsK	404	0	0	0	0	0	0	1		0	0	0	0
CG583	cgp0654	605	0	0	0	0	0	0	1		0	0	0	0
CG584	rpoA	1016	0	0	0	0	0	0	1		0	0	0	0
CG585	rplQ	491	0	0	0	25	0	25	0.0385	0.165107	0	0	1	0.00203666
CG586	truA	884	3346	2089	5435	390	255	645	8.4149	0.00445361	6	0.00678733	19	0.0214932
CG587	cgp0658	2240	3	3860	3863	1982	1089	3071	1.2578	0	6	0.00267857	54	0.0241071
CG588	cgp0659	458	1367	0	1367	531	421	952	1.4355	0.00126824	1	0.00218341	11	0.0240175
CG589	cgp0660	305	0	0	0	139	337	476	0.0021	0.00251976	0	0	7	0.0229508
CG590	cgp0661	1259	1445	1	1446	821	299	1120	1.2908	3.327e-05	4	0.00317712	23	0.0182685
CG591	cgp0662	1547	2361	2	2363	1213	2265	3478	0.6795	0	4	0.00258565	38	0.0245637
CG592	cma	1280	2	1024	1026	3008	2064	5072	0.2024	0	6	0.0046875	41	0.0320312
CG593	cgp0664	428	3306	0	3306	1077	433	1510	2.1886	0.0004584	2	0.0046729	15	0.0350467
CG594	cgp0665	1244	1039	1877	2916	1481	641	2122	1.374	2.55e-06	7	0.00562701	32	0.0257235
CG595	cgp0666	1382	2	5	7	787	2397	3184	0.0025	0	4	0.00289436	42	0.0303907
CG596	cgp0668	3626	3123	6418	9541	3895	3702	7597	1.2559	0	18	0.00496415	96	0.0264755
CG597	cgp0669	902	1238	0	1238	704	1068	1772	0.6988	4.6e-07	3	0.00332594	27	0.0299335
CG598	cgp0671	326	1	0	1	670	183	853	0.0023	0.00017564	1	0.00306748	12	0.0368098
CG599	cgp0672	290	0	1552	1552	382	428	810	1.9149	0.00047188	1	0.00344828	12	0.0413793
CG600	rplM	443	0	0	0	0	0	0	1		0	0	0	0
CG601	rpsI	548	0	2	2	0	0	0	3	0.164217	1	0.00182482	0	0
CG602	mrsA	1343	0	1	1	1	0	1	1	0.5	1	0.000744602	1	0.000744602
CG603	cgp0676	305	1	0	1	294	293	587	0.0034	0.00014572	1	0.00327869	12	0.0393443
CG604	cgp0678	1511	0	4	4	1157	1328	2485	0.002	0	4	0.00264725	38	0.0251489
CG605	cgp0679	176	1417	0	1417	185	64	249	5.672	0.101562	1	0.00568182	4	0.0227273
CG606	cgp0680	857	1	3313	3314	1627	356	1983	1.6709	4.301e-05	3	0.00350058	21	0.0245041
CG607	alr	1085	0	0	0	0	75	75	0.0132	0.161421	0	0	1	0.000921659
CG608	cgp0682	497	1451	0	1451	517	542	1059	1.3698	0.00025336	3	0.00603622	16	0.0321932
CG609	cgp0683	1601	41	1317	1358	2377	1739	4116	0.3301	0	8	0.00499688	54	0.0337289
CG610	papA	1241	1833	3844	5677	1516	2074	3590	1.5812	1e-08	10	0.00805802	47	0.0378727
CG611	cgp0685	677	2115	2860	4975	564	963	1527	3.2565	0.0107496	5	0.00738552	16	0.0236337
CG612	cgp0686	509	1	0	1	454	419	873	0.0023	3.59e-06	1	0.00196464	18	0.0353635
CG613	gcp	1034	6429	2	6431	1229	840	2069	3.1072	5.12e-06	8	0.00773694	33	0.0319149
CG614	cgp0688	1724	229	0	229	2118	1631	3749	0.0613	0	6	0.00348028	50	0.0290023
CG615	cgp0689	422	2	4822	4824	511	490	1001	4.8154	0.0250853	4	0.00947867	10	0.0236967
CG616	groES	299	0	0	0	0	0	0	1		0	0	0	0
CG617	groEL'	374	434	1	435	562	87	649	0.6708	0.00572031	2	0.00534759	10	0.026738
CG618	tnp1c'	1310	0	0	0	5	0	5	0.1667	0.160949	0	0	1	0.000763359
CG619	groEL	1280	3637	2591	6228	1902	1702	3604	1.7279	1e-08	6	0.0046875	42	0.0328125
CG620	whiB3	299	0	4	4	256	520	776	0.0064	0.00038646	1	0.00334448	11	0.0367893
CG621	sigD	566	75186	66481	141667	48	47	95	1475.71	0.0641126	16	0.0282686	13	0.0229682
CG622	cgp0697	1028	1121	1	1122	995	263	1258	0.892	4.64e-06	3	0.00291829	24	0.0233463
CG623	cgp0698	380	0	2064	2064	221	114	335	6.1458	0.013713	3	0.00789474	10	0.0263158
CG624	guaB2	1520	0	0	0	465	1	466	0.0021	0.0790762	0	0	2	0.00131579
CG625	guaB3	1124	1445	3633	5078	1148	829	1977	2.5677	0.00016848	12	0.0106762	31	0.0275801
CG626	cgp0701	905	1346	876	2222	2548	1885	4433	0.5014	7e-07	7	0.00773481	33	0.0364641
CG627	cgp0702	911	573	1510	2083	151	499	650	3.2012	4.594e-05	3	0.00329308	21	0.0230516
CG628	guaA	1571	1	0	1	2	0	2	0.6667	0.282624	1	0.000636537	2	0.00127307
CG629	cgp0704	443	0	1719	1719	201	452	653	2.63	0.001268	1	0.00225734	11	0.0248307
CG630	cgp0706	1178	55	5	60	830	1473	2303	0.0265	2.7e-07	4	0.00339559	30	0.0254669
CG631	cgtS7	1190	4272	3	4275	2632	635	3267	1.3084	1e-08	6	0.00504202	38	0.0319328
CG632	cgtR7	692	1	1	2	325	358	683	0.0044	0.0004153	2	0.00289017	14	0.0202312
CG633	cgp0710	326	1849	0	1849	227	146	373	4.9465	0.0289022	1	0.00306748	6	0.0184049
CG634	cgp0711	443	3	2	5	497	274	771	0.0078	0.00122465	4	0.00902935	14	0.0316027
CG635	cgp0712	965	7222	2176	9398	565	572	1137	8.2592	0.00018014	7	0.00725389	25	0.0259067
CG636	cgp0713	791	0	0	0	521	440	961	0.001	1.43e-06	0	0	19	0.0240202
CG637	cgp0714	1592	2	0	2	1883	814	2697	0.0011	0	2	0.00125628	39	0.0244975
CG638	cgp0715	638	2	3	5	84	492	576	0.0104	0.00860985	4	0.00626959	12	0.0188088
CG639	cgp0716	863	2	0	2	363	312	675	0.0044	0.00186088	2	0.0023175	12	0.013905
CG640	crtEb	863	0	1756	1756	830	1161	1991	0.882	4.631e-05	3	0.00347625	20	0.023175
CG641	crtYf	392	3065	0	3065	148	407	555	5.5144	0.00029715	1	0.00255102	13	0.0331633
CG642	crtYe	449	0	0	0	732	360	1092	0.0009	9.52e-06	0	0	15	0.0334076
CG643	gene=crtI2	1649	1	5385	5386	734	889	1623	3.3171	6.747e-05	7	0.004245	28	0.01698
CG644	crtB2	914	0	2	2	423	201	624	0.0048	0.00103998	2	0.00218818	13	0.0142232
CG645	cgp0722	2192	1560	2929	4489	2192	2891	5083	0.8832	0	13	0.00593066	54	0.024635
CG646	crtE	1118	3	2323	2326	1102	601	1703	1.3656	2.38e-06	4	0.00357782	27	0.0241503
CG647	cgp0725	578	530	855	1385	638	653	1291	1.0728	0.00265799	4	0.00692042	15	0.0259516
CG648	cgp0726	650	489	1	490	464	403	867	0.5657	0.00028392	4	0.00615385	18	0.0276923
CG649	cgp0727	1523	1	710	711	1774	805	2579	0.276	0	2	0.0013132	42	0.0275772
CG650	phr	1406	1	0	1	1588	1524	3112	0.0006	0	1	0.000711238	35	0.0248933
CG651	cgp0730	755	5	4	9	593	974	1567	0.0064	0.00100416	4	0.00529801	16	0.0211921
CG652	cgp0732	2417	2	3	5	1906	2575	4481	0.0013	0	5	0.00206868	48	0.0198593
CG653	cgp0733	668	552	1	553	629	543	1172	0.4723	0.00067122	2	0.00299401	14	0.0209581
CG654	metI	677	0	1	1	398	304	702	0.0028	3.253e-05	1	0.0014771	16	0.0236337
CG655	metN	1082	1	1475	1476	1077	1546	2623	0.5629	6e-08	4	0.00369686	32	0.0295749
CG656	metQ	899	0	0	0	963	697	1660	0.0006	0	0	0	33	0.0367075
CG657	dnaE2	3152	4706	7	4713	2078	3909	5987	0.7872	0	13	0.00412437	89	0.028236
CG658	cgp0739	491	0	5470	5470	675	740	1415	3.8637	0.00065358	3	0.00610998	17	0.0346232
CG659	cgp0740	1415	7824	1	7825	1621	1487	3108	2.5172	0	5	0.00353357	41	0.0289753
CG660	sirR	671	2	0	2	775	327	1102	0.0027	1.55e-06	1	0.00149031	20	0.0298063
CG661	cgp0742	794	877	1	878	777	1164	1941	0.4526	1.435e-05	5	0.00629723	24	0.0302267
CG662	cgp0745	776	18	3	21	831	471	1302	0.0169	8.8e-07	5	0.0064433	27	0.0347938
CG663	cgp0747	494	3487	2	3489	1039	639	1678	2.0786	0.00159967	5	0.0101215	17	0.034413
CG664	cgp0748	998	204	891	1095	443	480	923	1.1861	0.00013356	4	0.00400802	21	0.0210421
CG665	spoU	473	2134	1332	3466	773	314	1087	3.1866	0.00148525	4	0.00845666	16	0.0338266
CG666	folD	854	1	0	1	1	0	1	1	0.5	1	0.00117096	1	0.00117096
CG667	cgp0751	350	0	0	0	0	107	107	0.0093	0.167451	0	0	1	0.00285714
CG668	cgp0752	1382	1	1980	1981	1344	1735	3079	0.6435	1.3e-07	4	0.00289436	32	0.0231548
CG669	cgp0753	965	1	930	931	454	338	792	1.1753	0.00012099	3	0.00310881	19	0.0196891
CG670	metX	1133	2113	1214	3327	1308	1922	3230	1.03	7e-08	2	0.00176523	30	0.0264784
CG671	metY	1313	1650	5735	7385	2964	1938	4902	1.5064	0	9	0.00685453	55	0.0418888
CG672	cstA	2279	8572	999	9571	7940	6077	14017	0.6828	0	13	0.00570426	71	0.031154
CG673	cgp0757	203	1	0	1	431	155	586	0.0034	0.029958	1	0.00492611	5	0.0246305
CG674	cgp0758	119	1	0	1	11	55	66	0.0299	0.120151	1	0.00840336	3	0.0252101
CG675	prpD2	1514	3	1365	1368	2408	2515	4923	0.278	0	6	0.00396301	51	0.0336856
CG676	prpB2	923	1	10	11	672	486	1158	0.0104	0.00025479	3	0.00325027	17	0.0184182
CG677	prpC2	1151	100	2938	3038	478	1545	2023	1.5015	6.776e-05	6	0.00521286	26	0.0225891
CG678	cgp4008	281	0	0	0	6	26	32	0.0303	0.0824574	0	0	2	0.00711744
CG680	mdh2	1043	1366	10	1376	1257	967	2224	0.6189	2.2e-07	7	0.00671141	34	0.0325983
CG681	cgp0764	722	2	482	484	669	180	849	0.5706	0.00433617	4	0.00554017	14	0.0193906
CG682	cgp0765	704	0	2	2	150	1173	1323	0.0023	2.72e-06	2	0.00284091	21	0.0298295
CG683	icd	2216	1	1	2	41	1	42	0.0698	0.498875	2	0.000902527	2	0.000902527
CG684	cgp0767	899	1	1	2	148	858	1006	0.003	3e-07	2	0.00222469	25	0.0278087
CG685	cgp0768	809	1	4	5	810	690	1500	0.004	1.2e-07	4	0.00494438	28	0.0346106
CG686	cgp0769	1028	0	2	2	1220	1022	2242	0.0013	1.1e-07	2	0.00194553	27	0.0262646
CG687	cgp0770	995	1847	1653	3500	793	1132	1925	1.8178	1.01e-06	6	0.00603015	31	0.0311558
CG688	cgp0771a	338	0	1109	1109	466	238	704	1.5745	0.00220982	1	0.00295858	10	0.0295858
CG689	cgp0771b	695	1	1	2	1324	523	1847	0.0016	1.3e-06	2	0.0028777	22	0.0316547
CG690	cgp0772	1274	2365	2363	4728	2065	1977	4042	1.1697	0	10	0.00784929	49	0.0384615
CG691	cgp0773	914	4524	1	4525	1358	547	1905	2.3746	2.023e-05	5	0.00547046	26	0.0284464
CG692	cgp0774	659	8	2	10	1157	1329	2486	0.0044	1.89e-06	5	0.00758725	25	0.0379363
CG693	cgp0775	191	1815	0	1815	292	309	601	3.0166	0.007201	2	0.0104712	9	0.0471204
CG694	cgp0776	977	1	2439	2440	852	476	1328	1.8367	1.53e-06	4	0.00409417	27	0.0276356
CG695	cgp0777	782	2	326	328	958	1211	2169	0.1516	3.062e-05	2	0.00255754	19	0.0242967
CG696	cgp0778	1019	1545	0	1545	906	1366	2272	0.6802	4.2e-07	2	0.00196271	26	0.0255152
CG697	trpS	1037	0	0	0	1	94	95	0.0104	0.0792853	0	0	2	0.00192864
CG698	cgp0780	1085	2238	953	3191	2092	2199	4291	0.7437	0	4	0.00368664	42	0.0387097
CG699	cgp0781	905	4	6989	6993	806	1138	1944	3.5959	0.00013828	6	0.00662983	24	0.0265193
CG700	dac	1310	5	2718	2723	1440	1628	3068	0.8876	0	5	0.00381679	43	0.0328244
CG701	cgp0783	1229	1	1	2	989	912	1901	0.0016	0	2	0.00162734	42	0.0341741
CG702	cgp0784	860	1607	2060	3667	1555	1208	2763	1.3271	0.00014044	8	0.00930233	26	0.0302326
CG703	cgp0785	263	4	3	7	375	161	536	0.0149	0.0241015	3	0.0114068	8	0.0304183
CG704	upp	635	35	2	37	1172	1155	2327	0.0163	9.8e-07	4	0.00629921	25	0.0393701
CG705	cgp0787	386	1432	885	2317	515	209	724	3.1972	0.0127441	4	0.0103627	12	0.0310881
CG706	pmmB	1592	8	1715	1723	3689	4404	8093	0.213	0	9	0.00565327	66	0.0414573
CG707	amiA	1187	7	1531	1538	2947	1222	4169	0.3691	0	7	0.00589722	41	0.0345409
CG708	cgp0790	1409	2273	6190	8463	4519	5298	9817	0.8621	0	10	0.00709723	68	0.0482612
CG709	pyc	3422	3244	9666	12910	5470	4235	9705	1.3302	0	19	0.00555231	113	0.0330216
CG710	cgp0792	872	4	0	4	1600	565	2165	0.0023	7.8e-07	3	0.00344037	25	0.0286697
CG711	cgp0793	488	1	0	1	431	271	702	0.0028	0.0003649	1	0.00204918	12	0.0245902
CG712	cgp0794	1088	0	1110	1110	854	846	1700	0.6531	1.18e-06	6	0.00551471	31	0.0284926
CG713	cgp0795	926	0	1440	1440	571	701	1272	1.132	3.4e-07	2	0.00215983	27	0.0291577
CG714	prpD1	1496	1664	6	1670	2364	1020	3384	0.4936	0	7	0.00467914	42	0.0280749
CG715	prpB1	917	350	0	350	188	359	547	0.6405	7.672e-05	1	0.00109051	16	0.0174482
CG716	prpC1	1145	1	2511	2512	2043	1521	3564	0.7049	0	4	0.00349345	38	0.0331878
CG717	cgp0799	377	0	0	0	1061	509	1570	0.0006	6.36e-06	0	0	15	0.0397878
CG718	cgp0800	1325	9	1058	1067	2418	1009	3427	0.3116	4e-08	9	0.00679245	41	0.0309434
CG719	cgp0801	182	0	0	0	302	5	307	0.0032	0.00879493	0	0	5	0.0274725
CG720	accBC	1775	1	1	2	1	0	1	1.5	0.282537	2	0.00112676	1	0.00056338
CG721	thtR	905	0	1305	1305	417	121	538	2.423	4e-07	1	0.00110497	24	0.0265193
CG722	cgp0806	1067	1415	342	1757	1573	990	2563	0.6856	0	6	0.00562324	40	0.0374883
CG723	cgp0807	416	0	2	2	265	680	945	0.0032	6.902e-05	1	0.00240385	14	0.0336538
CG724	wbpC	2150	1410	4	1414	1434	2492	3926	0.3603	0	8	0.00372093	52	0.024186
CG725	maf	593	3031	1239	4270	2407	1382	3789	1.1269	5.293e-05	5	0.0084317	22	0.0370995
CG726	cgp0810	248	0	888	888	58	261	319	2.7781	0.097743	1	0.00403226	4	0.016129
CG727	cgp0811	1613	0	0	0	1	1	2	0.3333	0.0790546	0	0	2	0.00123993
CG728	dtsR1	1631	3	0	3	0	0	0	4	0.0790499	2	0.00122624	0	0
CG729	birA	809	0	0	0	0	0	0	1		0	0	0	0
CG730	cgp0815	488	0	1	1	657	409	1066	0.0019	0.0001667	1	0.00204918	13	0.0266393
CG731	purK	1199	2	12	14	72	310	382	0.0392	0.00135096	3	0.00250209	15	0.0125104
CG732	kup	1886	4189	1	4190	1681	2240	3921	1.0686	0	4	0.00212089	64	0.0339343
CG733	cgp0819	359	0	0	0	885	347	1232	0.0008	5.31e-06	0	0	15	0.0417827
CG734	purE	497	2	0	2	133	107	240	0.0124	0.012359	1	0.00201207	7	0.0140845
CG735	cgp0821	455	0	0	0	767	638	1405	0.0007	0.00019044	0	0	11	0.0241758
CG736	cgp0822	794	1	0	1	425	338	763	0.0026	1.07e-05	1	0.00125945	18	0.02267
CG737	ntaA	1316	0	5	5	578	1607	2185	0.0027	1e-08	4	0.00303951	35	0.0265957
CG738	tnp5a	1502	0	0	0	0	0	0	1		0	0	0	0
CG739	cgp0825	791	2901	0	2901	841	705	1546	1.8759	4e-08	1	0.00126422	27	0.034134
CG740	cgp0826	371	0	2409	2409	208	789	997	2.4148	0.00440655	1	0.00269542	9	0.0242588
CG741	cgp0828	566	0	4	4	491	519	1010	0.0049	0.00398754	3	0.00530035	12	0.0212014
CG742	cgp0829	422	0	0	0	50	119	169	0.0059	0.00569721	0	0	6	0.014218
CG743	cgp0830	224	0	1	1	176	24	200	0.01	0.132454	1	0.00446429	3	0.0133929
CG744	tusG	836	2332	3869	6201	718	899	1617	3.8331	1.395e-05	4	0.00478469	25	0.0299043
CG745	tusF	1034	1840	3	1843	1147	521	1668	1.1049	1.11e-06	5	0.00483559	29	0.0280464
CG746	cgp0833	455	0	2139	2139	118	856	974	2.1949	0.00032835	1	0.0021978	13	0.0285714
CG747	tusE	1274	2	1489	1491	2600	1253	3853	0.3871	0	8	0.00627943	42	0.032967
CG748	tusK	998	5	4	9	320	1172	1492	0.0067	2.26e-06	4	0.00400802	26	0.0260521
CG749	cgp4013	242	1	0	1	375	4	379	0.0053	0.027417	1	0.00413223	5	0.0206612
CG750	cgp0838	4802	6685	1305	7990	3733	3772	7505	1.0646	0	13	0.00270721	112	0.0233236
CG751	cgp0839	3701	6755	2343	9098	2431	2709	5140	1.7699	0	13	0.00351256	85	0.0229668
CG752	cgp0840	653	0	3348	3348	137	462	599	5.5817	0.00084169	3	0.00459418	15	0.0229709
CG753	cgp0841	2435	2036	8407	10443	3610	2334	5944	1.7568	0	12	0.00492813	74	0.0303901
CG754	cgp0842	2300	3273	2559	5832	1575	2930	4505	1.2945	0	9	0.00391304	59	0.0256522
CG755	cgp0843	6302	9505	10	9515	5667	3802	9469	1.0049	0	15	0.0023802	161	0.0255474
CG756	cgp0844	4598	12789	7128	19917	11737	9747	21484	0.9271	0	36	0.00782949	166	0.0361027
CG757	cgp0845	2888	4105	1239	5344	4461	5566	10027	0.533	0	16	0.00554017	101	0.0349723
CG758	cgp0847	1556	0	1	1	705	105	810	0.0025	0.00478367	1	0.000642674	9	0.00578406
CG759	wbbL	899	1	1	2	81	1	82	0.0361	0.4972	2	0.00222469	2	0.00222469
CG760	cgp0849	1088	0	0	0	1	26	27	0.0357	0.0792556	0	0	2	0.00183824
CG761	whiB1	314	0	0	0	411	99	510	0.002	0.0405394	0	0	3	0.00955414
CG762	cgp0851	143	0	0	0	48	127	175	0.0057	0.0182953	0	0	4	0.027972
CG763	cgp0852	458	2	0	2	193	462	655	0.0046	0.00428024	2	0.00436681	10	0.0218341
CG764	cgp0853	392	0	0	0	9	20	29	0.0333	0.0209631	0	0	4	0.0102041
CG765	pmmA	1376	2	0	2	0	1	1	1.5	0.5	1	0.000726744	1	0.000726744
CG766	cgp0855	1007	1	1968	1969	1773	1041	2814	0.6998	8.41e-06	3	0.00297915	23	0.0228401
CG767	manA	1184	2	0	2	85	3	88	0.0337	0.320443	2	0.00168919	3	0.00253378
CG768	cgp0858	785	1948	8	1956	738	345	1083	1.8054	2.86e-05	5	0.00636943	23	0.0292994
CG769	cgp0859	353	4463	955	5418	376	1651	2027	2.6721	0.00188462	4	0.0113314	16	0.0453258
CG770	sahH	1436	0	0	0	164	99	263	0.0038	0.0121632	0	0	5	0.00348189
CG771	tmk	611	0	0	0	113	0	113	0.0088	0.0796952	0	0	2	0.00327332
CG772	mtrA	680	0	0	0	1	0	1	0.5	0.163178	0	0	1	0.00147059
CG773	mtrB	1499	1	0	1	37	52	89	0.0222	0.086846	1	0.000667111	4	0.00266845
CG774	cgp0865	1706	0	7	7	77	486	563	0.0142	0.00022841	4	0.00234467	20	0.0117233
CG775	cgp0866	590	2	0	2	1081	86	1167	0.0026	0.00014932	2	0.00338983	15	0.0254237
CG776	cgp0867	665	3	2123	2126	1807	1478	3285	0.6473	5.7e-07	5	0.0075188	28	0.0421053
CG777	secA	2537	0	2	2	14	67	81	0.0366	0.0884354	1	0.000394166	4	0.00157667
CG778	cgp0869	383	0	1338	1338	273	304	577	2.3166	0.00227622	1	0.00261097	10	0.0261097
CG779	cgp0870	410	29	0	29	167	746	913	0.0328	0.0021454	2	0.00487805	11	0.0268293
CG780	cgp0871	506	2	0	2	357	979	1336	0.0022	4.91e-06	2	0.00395257	19	0.0375494
CG781	cgp0872	989	0	0	0	1	6	7	0.125	0.0793013	0	0	2	0.00202224
CG782	aroA	1283	0	0	0	0	0	0	1		0	0	0	0
CG783	cgp0874	641	0	1	1	442	576	1018	0.002	0.00012336	1	0.00156006	14	0.0218409
CG784	cgp0875	1112	2092	2	2094	1045	1490	2535	0.8261	1.64e-06	6	0.00539568	30	0.0269784
CG785	sigH	620	0	2017	2017	551	194	745	2.7051	0.00010659	1	0.0016129	15	0.0241935
CG786	rshA	269	0	0	0	49	0	49	0.02	0.169904	0	0	1	0.00371747
CG787	cgp4014	74	0	0	0	0	22	22	0.0435	0.202328	0	0	1	0.0135135
CG788	whcE	260	0	2773	2773	0	19	19	138.7	0.286852	2	0.00769231	1	0.00384615
CG789	cgp0879	416	0	0	0	5	13	18	0.0526	0.0801927	0	0	2	0.00480769
CG790	cgp0880	1202	5254	1824	7078	602	89	691	10.2298	6.785e-05	6	0.00499168	26	0.0216306
CG791	rhlE	1274	2414	3216	5630	1352	1267	2619	2.1492	2e-08	5	0.00392465	38	0.0298273
CG792	cgp0882	227	0	0	0	184	117	301	0.0033	0.00456418	0	0	6	0.0264317
CG793	cgp0883	869	3	0	3	334	435	769	0.0052	7.15e-06	1	0.00115075	19	0.0218642
CG794	cgp0884	761	0	3367	3367	628	534	1162	2.896	0.00056814	4	0.00525624	19	0.0249671
CG795	cgp0885	3050	3	1	4	364	53	417	0.012	0.256962	4	0.00131148	6	0.00196721
CG796	cgp0886	3212	4	3	7	77	199	276	0.0289	0.101286	6	0.001868	11	0.00342466
CG797	cgp0887	1061	3	0	3	0	0	0	4	0.161553	1	0.000942507	0	0
CG798	cgp0888	716	1456	0	1456	977	730	1707	0.853	4.446e-05	2	0.0027933	19	0.0265363
CG799	cgp0889	2036	2	0	2	158	124	282	0.0106	0.00493132	1	0.000491159	9	0.00442043
CG800	cgp0890	800	1191	1	1192	915	248	1163	1.0249	4.245e-05	3	0.00375	20	0.025
CG801	cgp0891	506	2	7	9	975	302	1277	0.0078	6.967e-05	3	0.00592885	17	0.0335968
CG802	cgp0892	1427	0	4	4	0	9	9	0.5	0.161339	3	0.00210231	1	0.000700771
CG803	cgp0893	1052	2	0	2	812	616	1428	0.0021	1.83e-06	2	0.00190114	23	0.0218631
CG804	cgp0894	677	1	3	4	1114	1661	2775	0.0018	2.98e-06	2	0.00295421	21	0.0310192
CG805	cgp0895	524	0	714	714	10	1	11	59.5833	0.343256	2	0.00381679	3	0.00572519
CG806	cgp0896	2957	4701	1264	5965	3527	3349	6876	0.8675	0	14	0.00473453	98	0.0331417
CG807	pdxR	1361	0	7	7	89	34	123	0.0645	0.00866654	1	0.000734754	8	0.00587803
CG808	pdxS	899	0	0	0	0	35	35	0.0278	0.0412704	0	0	3	0.00333704
CG809	pdxT	602	13	6	19	743	310	1053	0.019	2.541e-05	2	0.00332226	18	0.0299003
CG810	cgpt5020	76	0	0	0	0	0	0	1		0	0	0	0
CG811	cgp0900	365	0	2	2	228	318	546	0.0055	0.00139111	1	0.00273973	10	0.0273973
CG812	cgp0901	1064	1	2	3	1219	974	2193	0.0018	2e-08	3	0.00281955	31	0.0291353
CG813	cgp0902	503	4282	0	4282	500	406	906	4.7222	0.00061166	4	0.00795229	16	0.0318091
CG814	cgp0903	455	0	1	1	159	122	281	0.0071	0.00286409	1	0.0021978	9	0.0197802
CG815	cgp0904	161	0	2	2	145	296	441	0.0068	0.0241899	1	0.00621118	5	0.0310559
CG816	cgp6007	125	0	0	0	13	92	105	0.0094	0.0840392	0	0	2	0.016
CG817	psp2	1583	4019	1	4020	1650	1939	3589	1.1201	0	4	0.00252685	46	0.0290587
CG818	cgp0906	431	1	1	2	625	396	1021	0.0029	0.00188397	2	0.00464037	11	0.025522
CG819	cgp0907	314	0	1	1	431	184	615	0.0032	0.0170236	1	0.00318471	6	0.0191083
CG820	cgp0908	512	0	622	622	277	370	647	0.9614	0.00060225	3	0.00585938	15	0.0292969
CG821	cgp0909	170	0	0	0	206	0	206	0.0048	0.179659	0	0	1	0.00588235
CG822	hisN	782	3	20	23	344	451	795	0.0302	0.0002049	5	0.00639386	20	0.0255754
CG823	cgp0911	866	1	1754	1755	408	943	1351	1.2988	2.27e-06	2	0.00230947	23	0.0265589
CG824	prfB	1106	0	0	0	0	0	0	1		0	0	0	0
CG825	ftsE	689	2	0	2	0	87	87	0.0341	0.153235	1	0.00145138	3	0.00435414
CG826	ftsX	902	1	0	1	289	34	323	0.0062	0.00405511	1	0.00110865	9	0.00997783
CG827	smpB	494	0	2	2	302	48	350	0.0085	0.102696	2	0.00404858	5	0.0101215
CG828	cgp0918	353	951	0	951	485	338	823	1.1553	0.00620319	2	0.00566572	10	0.0283286
CG829	cgp4101	375	0	0	0	19	0	19	0.05	0.0831123	0	0	2	0.00533333
CG831	tnp18a	302	0	1	1	48	189	237	0.0084	0.00421388	1	0.00331126	8	0.0264901
CG832	cgpt5021	76	0	0	0	4	0	4	0.2	0.202328	0	0	1	0.0131579
CG833	cgp0921	827	1615	1220	2835	1121	514	1635	1.7335	6.8e-06	4	0.00483676	25	0.0302297
CG834	cgp0922	920	0	1	1	726	1097	1823	0.0011	0	1	0.00108696	29	0.0315217
CG835	cgp0923	590	0	1216	1216	413	528	941	1.2919	0.00232634	2	0.00338983	12	0.020339
CG836	cgp0924	1016	1	0	1	33	0	33	0.0588	0.278273	1	0.000984252	2	0.0019685
CG837	cgp0926	1001	1	0	1	0	0	0	2	0.161777	1	0.000999001	0	0
CG838	cgp0927	1121	0	0	0	0	31	31	0.0312	0.0413452	0	0	3	0.00267618
CG839	cgp0928	755	1	0	1	0	0	0	2	0.162722	1	0.0013245	0	0
CG840	cgpr5115	1524	0	0	0	0	0	0	1		0	0	0	0
CG841	cgpr5127	3079	0	0	0	79	0	79	0.0125	0.159641	0	0	1	0.000324781
CG842	cgpr5103	119	0	0	0	0	0	0	1		0	0	0	0
CG843	cgp0931	1163	0	2022	2022	341	290	631	3.2009	0.0123214	4	0.00343938	13	0.011178
CG844	cgp0932	641	0	4	4	133	137	270	0.0185	0.00553278	2	0.00312012	10	0.0156006
CG845	cgp0933	1673	2	2	4	1051	1221	2272	0.0022	0	4	0.00239091	40	0.0239091
CG846	cgp0934	2201	4352	3	4355	2172	2158	4330	1.0058	0	7	0.00318037	62	0.028169
CG847	cgp0935	191	0	0	0	8	142	150	0.0066	0.0189594	0	0	4	0.0209424
CG848	rpf1	581	1070	1325	2395	674	1211	1885	1.2704	2.7e-07	3	0.00516351	27	0.0464716
CG849	cgp0938	383	793	0	793	1046	953	1999	0.397	5.46e-06	1	0.00261097	18	0.0469974
CG850	cgp0939	527	0	0	0	0	0	0	1		0	0	0	0
CG851	cgp0940	776	1839	50	1889	986	803	1789	1.0559	2.929e-05	3	0.00386598	21	0.0270619
CG852	cgp0941	701	0	3	3	379	1288	1667	0.0024	6.7e-07	2	0.00285307	23	0.0328103
CG853	cgp0942	140	2	0	2	80	12	92	0.0323	0.0564501	1	0.00714286	4	0.0285714
CG854	cgp0944	1460	1	1	2	1208	1132	2340	0.0013	0	2	0.00136986	35	0.0239726
CG855	cgp0945	830	2	1	3	1528	1230	2758	0.0014	1.27e-06	3	0.00361446	24	0.0289157
CG856	cgp0946	878	8	4324	4332	228	175	403	10.7252	0.00326617	6	0.00683371	18	0.0205011
CG857	cgp0947	935	1	1	2	189	153	342	0.0087	0.00704538	2	0.00213904	10	0.0106952
CG858	serC	1130	0	1	1	258	368	626	0.0032	6.4e-07	1	0.000884956	23	0.020354
CG859	gltA	1313	3372	6254	9626	1338	2467	3805	2.5294	4.9e-07	14	0.0106626	47	0.0357959
CG860	fkpA	356	1	0	1	413	296	709	0.0028	0.00236992	1	0.00280899	9	0.0252809
CG861	accDA	1442	1	3	4	1372	1376	2748	0.0018	0	4	0.00277393	39	0.0270458
CG862	cgp0952	341	1798	2	1800	354	328	682	2.6369	0.0247449	3	0.00879765	9	0.026393
CG863	mctC	1655	1	2	3	1861	1904	3765	0.0011	0	3	0.00181269	54	0.0326284
CG864	cgp0954	812	1546	1	1547	879	513	1392	1.1113	1.532e-05	2	0.00246305	20	0.0246305
CG865	cgp0955	842	0	0	0	786	1540	2326	0.0004	9e-08	0	0	23	0.0273159
CG866	cgp0957	8909	4	3	7	56	6	62	0.127	0.200058	5	0.00056123	8	0.000897968
CG867	cgp0958	491	3	0	3	719	502	1221	0.0033	1.2e-07	2	0.00407332	23	0.0468432
CG868	cgp0960	188	0	2	2	194	54	248	0.012	0.0273848	1	0.00531915	5	0.0265957
CG869	cgp0961	1049	1644	3	1647	1119	1197	2316	0.7113	2e-08	4	0.00381316	33	0.0314585
CG870	cgp0962	428	0	0	0	184	102	286	0.0035	0.00074675	0	0	9	0.021028
CG871	cgpt5022	75	0	6	6	0	0	0	7	0.202328	1	0.0133333	0	0
CG872	cgp0963	269	3612	0	3612	333	299	632	5.7077	0.0152475	1	0.00371747	7	0.0260223
CG873	mrx1	239	0	0	0	222	85	307	0.0032	0.00226603	0	0	7	0.0292887
CG874	cgp0965	458	0	0	0	3	0	3	0.25	0.165107	0	0	1	0.00218341
CG875	thyA	800	0	0	0	4	0	4	0.2	0.162466	0	0	1	0.00125
CG876	cgp0967	758	1461	1569	3030	1716	685	2401	1.2619	1.51e-06	4	0.00527704	27	0.0356201
CG877	cgp0968	4562	2586	3038	5624	3660	4449	8109	0.6936	0	20	0.00438404	138	0.0302499
CG878	nei	770	8833	2	8835	1118	794	1912	4.6189	5.843e-05	8	0.0103896	27	0.0350649
CG879	cgp0970	410	693	0	693	209	126	335	2.0655	0.0289983	1	0.00243902	6	0.0146341
CG880	cgp0971	602	3	0	3	594	783	1377	0.0029	1.74e-05	2	0.00332226	18	0.0299003
CG881	cynX	1175	1202	4340	5542	974	999	1973	2.808	2.2e-07	6	0.00510638	35	0.0297872
CG882	pgi	1622	0	3	3	37	36	73	0.0541	0.00242908	3	0.00184957	14	0.00863132
CG883	cgp0974	1178	6	4	10	847	789	1636	0.0067	2e-08	3	0.00254669	32	0.0271647
CG884	cgp0975	305	1	0	1	48	0	48	0.0408	0.5	1	0.00327869	1	0.00327869
CG885	cgp0976	2291	4370	3788	8158	1297	1329	2626	3.1058	1e-08	12	0.00523789	52	0.0226975
CG886	cgp0977	2225	2363	5	2368	2595	1753	4348	0.5447	0	10	0.00449438	63	0.0283146
CG887	cgp0978	668	23	760	783	312	238	550	1.4229	0.0001321	2	0.00299401	17	0.0254491
CG888	cgp0979	509	1	1	2	507	739	1246	0.0024	0.00011692	2	0.00392927	15	0.0294695
CG889	cgp0980	713	0	2	2	6	0	6	0.4286	0.5	1	0.00140252	1	0.00140252
CG890	cgp0982	1319	5	0	5	2139	1350	3489	0.0017	0	5	0.00379075	46	0.0348749
CG891	purN	593	0	5370	5370	469	747	1216	4.4133	5.192e-05	3	0.00505902	20	0.0337268
CG892	cgp0984	1562	1	1	2	359	197	556	0.0054	6.79e-06	2	0.00128041	22	0.0140845
CG893	citE	821	2	3286	3288	1054	1282	2336	1.4074	4.5e-06	6	0.00730816	28	0.0341048
CG894	amtR	668	1	3	4	0	0	0	5	0.0796172	2	0.00299401	0	0
CG895	cgp0987	854	1142	1987	3129	4206	1033	5239	0.5973	4.92e-06	8	0.00936768	30	0.0351288
CG896	rpsR	251	0	0	0	0	0	0	1		0	0	0	0
CG897	rpsN	305	0	0	0	0	0	0	1		0	0	0	0
CG898	rpmG	164	0	0	0	1	0	1	0.5	0.179659	0	0	1	0.00609756
CG899	rpmB	236	0	0	0	0	0	0	1		0	0	0	0
CG900	cgp0992	1613	2296	13	2309	2184	1818	4002	0.5771	0	8	0.0049597	56	0.0347179
CG901	cgp0993	314	0	1	1	363	354	717	0.0028	0.00014572	1	0.00318471	12	0.0382166
CG902	rpmE	266	0	0	0	0	0	0	1		0	0	0	0
CG903	rpmF	173	0	0	0	0	0	0	1		0	0	0	0
CG904	cgtR2	767	2174	2	2176	418	443	861	2.5255	0.00288381	6	0.00782269	17	0.0221643
CG905	cgtS2	1439	2253	0	2253	822	798	1620	1.3905	1.56e-06	2	0.00138985	25	0.0173732
CG906	cgp0998	1325	3	5617	5620	1756	1368	3124	1.7987	1.1e-07	7	0.00528302	37	0.0279245
CG907	cgp0999	587	0	0	0	676	448	1124	0.0009	3.3e-07	0	0	20	0.0340716
CG908	cgp1000	200	0	0	0	11	6	17	0.0556	0.0194246	0	0	4	0.02
CG909	mscL	407	0	1843	1843	204	284	488	3.771	0.0136713	3	0.00737101	10	0.02457
CG910	cpg1002	653	1	1089	1090	532	296	828	1.316	0.00062876	2	0.00306279	14	0.0214395
CG911	fthC	572	2893	4	2897	212	390	602	4.806	0.00534696	6	0.0104895	16	0.027972
CG912	galU1	947	244	4233	4477	2399	3775	6174	0.7252	2.7e-07	12	0.0126716	39	0.0411827
CG913	moeA2	1259	13	0	13	116	268	384	0.0364	0.0273177	1	0.000794281	6	0.00476569
CG914	cgp1006	662	1	2	3	1091	605	1696	0.0024	2.36e-05	2	0.00302115	18	0.0271903
CG915	cgp1007	1022	1	9	10	809	517	1326	0.0083	0.00025777	5	0.00489237	20	0.0195695
CG916	cgp1009	1202	3185	1974	5159	3157	1511	4668	1.1052	2e-08	6	0.00499168	39	0.0324459
CG917	cgp1010	407	1	0	1	22	66	88	0.0225	0.0410032	1	0.002457	5	0.012285
CG918	cgp1011	671	1	4	5	404	575	979	0.0061	0.00031145	3	0.00447094	16	0.023845
CG919	cdaS	1160	10	5	15	653	797	1450	0.011	0	7	0.00603448	41	0.0353448
CG920	pmt	1562	1899	5087	6986	342	712	1054	6.6227	1.993e-05	6	0.00384123	29	0.0185659
CG921	cgp1015	848	5950	2	5952	2768	1164	3932	1.5136	2.712e-05	6	0.00707547	27	0.0318396
CG922	cgp1016a	359	0	1864	1864	40	330	370	5.027	0.0391081	2	0.00557103	7	0.0194986
CG923	cgp1016b	1358	20	2	22	1711	1621	3332	0.0069	0	5	0.00368189	43	0.0316642
CG924	metS	1832	1	12	13	285	4	289	0.0483	0.256058	4	0.00218341	6	0.00327511
CG925	cgp1018	2051	413	9	422	2029	2786	4815	0.0878	0	8	0.00390054	60	0.029254
CG926	cgp1019	635	0	2	2	375	243	618	0.0048	1.72e-06	1	0.0015748	20	0.0314961
CG927	cgp1020	1160	1018	38	1056	1491	836	2327	0.454	1e-08	8	0.00689655	41	0.0353448
CG928	cgp1021	533	3177	986	4163	1157	837	1994	2.0872	3.972e-05	3	0.00562852	20	0.0375235
CG929	tnp6a	296	0	0	0	0	0	0	1		0	0	0	0
CG930	tnp6b	479	0	0	0	0	0	0	1		0	0	0	0
CG931	tnp7a	383	0	0	0	451	478	929	0.0011	1.466e-05	0	0	14	0.0365535
CG932	cgp1025	146	0	1096	1096	379	614	993	1.1036	0.0554905	1	0.00684932	5	0.0342466
CG933	dld	1715	1824	862	2686	1809	1057	2866	0.9372	0	7	0.00408163	55	0.03207
CG934	cgp1028	1157	150	3648	3798	2111	1866	3977	0.955	0	8	0.00691443	53	0.0458081
CG935	tnp6c	296	0	0	0	0	0	0	1		0	0	0	0
CG936	tnp6d	479	0	0	0	0	0	0	1		0	0	0	0
CG937	cgp1032	359	916	1	917	302	799	1101	0.833	0.00032493	2	0.00557103	14	0.0389972
CG938	cgp1033	596	1	2	3	219	158	377	0.0106	0.00171507	3	0.00503356	13	0.0218121
CG939	cgp1035	833	5	0	5	648	460	1108	0.0054	1.5e-07	1	0.00120048	24	0.0288115
CG940	cgp1036	95	0	0	0	0	0	0	1		0	0	0	0
CG941	rpf2	1124	2	2	4	406	1504	1910	0.0026	1.63e-06	3	0.00266904	25	0.022242
CG942	rsmA	881	0	1	1	363	1275	1638	0.0012	4.804e-05	1	0.00113507	16	0.0181612
CG943	ispE	935	0	0	0	1	1	2	0.3333	0.0793496	0	0	2	0.00213904
CG944	cgp1040	1835	4508	1987	6495	2936	2083	5019	1.294	0	11	0.00599455	69	0.0376022
CG945	pdxK	794	1	2	3	346	676	1022	0.0039	3.89e-06	2	0.00251889	21	0.0264484
CG946	cgp1043	482	1	0	1	723	625	1348	0.0015	0.00144338	1	0.00207469	10	0.0207469
CG947	cgp1044	323	2	1	3	1054	541	1595	0.0025	6.2e-05	3	0.00928793	15	0.0464396
CG948	cgp1045	323	0	3	3	771	849	1620	0.0025	0.0118638	2	0.00619195	8	0.0247678
CG949	ppk2	962	1052	122	1174	254	770	1024	1.1463	0.00014765	3	0.0031185	19	0.0197505
CG950	cgp1048	794	1559	0	1559	816	1216	2032	0.7673	2.942e-05	4	0.00503778	22	0.0277078
CG951	cgp1049	1019	5830	1714	7544	996	918	1914	3.9399	1.798e-05	4	0.00392542	25	0.0245339
CG952	cgp1050	722	0	1	1	318	587	905	0.0022	2.2e-07	1	0.00138504	23	0.031856
CG953	cgp1051	1196	1	2	3	1322	1803	3125	0.0013	0	3	0.00250836	35	0.0292642
CG954	cgp1052	1451	3879	0	3879	1818	830	2648	1.4647	0	3	0.00206754	39	0.026878
CG955	cgp1053	581	2188	0	2188	284	150	434	5.0322	0.00730697	2	0.00344234	10	0.0172117
CG956	mmpL2	2375	273	255	528	2451	2832	5283	0.1001	0	12	0.00505263	73	0.0307368
CG957	menG	500	2	1388	1390	449	226	675	2.0577	0.00025298	2	0.004	15	0.03
CG958	cgp1056	659	0	0	0	0	43	43	0.0227	0.0796547	0	0	2	0.0030349
CG959	cgp1057	275	0	0	0	147	274	421	0.0024	0.00240214	0	0	7	0.0254545
CG960	cgp1059	1553	0	1	1	64	329	393	0.0051	0.00476965	1	0.000643915	9	0.00579524
CG961	prfC	1649	29076	16585	45661	1049	1216	2265	20.1509	0.0423358	27	0.0163736	46	0.0278957
CG962	urtA	1271	3	1203	1206	680	1109	1789	0.6743	3.665e-05	4	0.00314713	23	0.018096
CG963	urtB	884	2	564	566	1184	679	1863	0.3042	6.83e-06	3	0.00339367	23	0.0260181
CG964	cgp1064	1079	1	919	920	514	1020	1534	0.6	1.6e-07	5	0.00463392	32	0.0296571
CG965	urtD	728	2402	16	2418	647	362	1009	2.395	0.00083589	6	0.00824176	20	0.0274725
CG966	urtE	701	1	1	2	416	839	1255	0.0024	6.06e-06	2	0.00285307	20	0.0285307
CG967	pth2	605	3069	511	3580	285	292	577	6.1955	0.00029269	2	0.00330579	16	0.0264463
CG968	cgp1068	1025	5046	901	5947	874	502	1376	4.3195	2.81e-06	4	0.00390244	28	0.0273171
CG969	gapX	1442	1	1	2	1375	1381	2756	0.0011	0	2	0.00138696	49	0.0339806
CG970	cgp1070	191	0	0	0	217	682	899	0.0011	0.00925746	0	0	5	0.026178
CG971	pth1	533	1	1296	1297	42	527	569	2.2772	0.0024994	3	0.00562852	13	0.0243902
CG972	rplY	602	0	3	3	26	17	43	0.0909	0.324472	3	0.00498339	4	0.00664452
CG973	cgp1073	431	2905	0	2905	650	299	949	3.0589	0.00047418	2	0.00464037	15	0.0348028
CG974	cgp1074	626	1	2	3	503	721	1224	0.0033	2.24e-06	3	0.00479233	22	0.0351438
CG975	prsA	977	0	0	0	1	1	2	0.3333	0.0793137	0	0	2	0.00204708
CG976	glmU	1457	0	2	2	5	1	6	0.4286	0.15917	1	0.000686342	3	0.00205903
CG977	cgp1077	1229	2932	2812	5744	891	1223	2114	2.7163	3.627e-05	10	0.0081367	32	0.0260374
CG978	cgp1080	1541	0	375	375	1733	1605	3338	0.1126	0	2	0.00129786	42	0.027255
CG979	cgp1081	920	3	1	4	541	825	1366	0.0037	1.41e-06	2	0.00217391	23	0.025
CG980	cgp1082	833	3	965	968	1596	2256	3852	0.2515	2.9e-07	5	0.0060024	30	0.0360144
CG981	cgtS10	1259	1190	1158	2348	723	1013	1736	1.3523	2.55e-06	4	0.00317712	28	0.0222399
CG982	cgtR10	611	0	2	2	542	667	1209	0.0025	0.00527521	2	0.00327332	10	0.0163666
CG983	cgp1085	134	0	0	0	48	107	155	0.0064	0.0389362	0	0	3	0.0223881
CG984	cgp1086	1094	2	2727	2729	1318	2319	3637	0.7504	6.1e-07	5	0.00457038	31	0.0283364
CG985	cgp1087	275	0	3794	3794	342	112	454	8.3407	0.00397422	1	0.00363636	9	0.0327273
CG986	cgp1088	1400	1558	2466	4024	1823	861	2684	1.4991	3e-08	6	0.00428571	39	0.0278571
CG987	cgp1089	1736	2022	0	2022	1705	1668	3373	0.5996	0	4	0.00230415	40	0.0230415
CG988	ggtB	1973	2060	4866	6926	2221	1587	3808	1.8186	0	8	0.00405474	64	0.0324379
CG989	cgp1091	251	724	2680	3404	80	139	219	15.4773	0.0588876	3	0.0119522	8	0.0318725
CG990	cgp1092	425	1	0	1	86	187	273	0.0073	0.0209296	1	0.00235294	6	0.0141176
CG991	tnp3a	710	0	0	0	0	0	0	1		0	0	0	0
CG992	cgp1095	494	155	0	155	595	108	703	0.2216	0.00334905	2	0.00404858	11	0.0222672
CG993	cgp1096	464	2	0	2	639	89	728	0.0041	0.010975	1	0.00215517	7	0.0150862
CG994	cgp1097	599	6	1	7	699	868	1567	0.0051	0.00052331	4	0.0066778	16	0.0267112
CG995	cgpt5023	74	0	5	5	0	0	0	6	0.202328	1	0.0135135	0	0
CG996	cgp1098	653	0	1	1	352	671	1023	0.002	1.448e-05	1	0.00153139	17	0.0260337
CG997	mfd	3653	6178	2175	8353	2321	2495	4816	1.7343	0	10	0.00273748	78	0.0213523
CG998	cgp1100	1970	5	576	581	1788	1137	2925	0.1989	0	8	0.00406091	48	0.0243655
CG999	cgp1101	1733	2	2093	2095	712	939	1651	1.2688	7.1e-07	6	0.0034622	34	0.0196192
CG1000	cgp1103	2498	5	5255	5260	2217	2333	4550	1.156	0	13	0.00520416	69	0.0276221
CG1001	cgp1104	1280	4	1804	1808	2224	1546	3770	0.4797	0	8	0.00625	44	0.034375
CG1002	lysI	1505	2921	2534	5455	1193	1422	2615	2.0856	8e-07	9	0.00598007	38	0.0252492
CG1003	cgp1106	212	0	0	0	178	23	201	0.005	0.00210702	0	0	7	0.0330189
CG1004	cgp1107	587	3	0	3	1095	486	1581	0.0025	7.922e-05	2	0.00340716	16	0.0272572
CG1005	cgp1108	371	0	0	0	524	285	809	0.0012	0.00064959	0	0	9	0.0242588
CG1006	cgp1109	380	2	3753	3755	449	195	644	5.8233	2.946e-05	4	0.0105263	19	0.05
CG1007	cgp1110	764	1	2	3	874	700	1574	0.0025	1.06e-06	3	0.0039267	24	0.0314136
CG1008	eno	1277	7	0	7	2	0	2	2.6667	0.5	1	0.000783085	1	0.000783085
CG1009	cgp1112	542	2	115	117	439	30	469	0.2511	0.14284	4	0.00738007	7	0.0129151
CG1010	cgp1113	554	0	0	0	0	0	0	1		0	0	0	0
CG1011	ppx2	965	5	2	7	359	361	720	0.0111	8e-08	3	0.00310881	29	0.0300518
CG1012	cgpt5024	76	0	0	0	0	0	0	1		0	0	0	0
CG1013	tdcB	932	603	6	609	688	853	1541	0.3956	6.94e-06	5	0.00536481	26	0.027897
CG1014	cgp1117	197	0	0	0	218	189	407	0.0025	0.00925746	0	0	5	0.0253807
CG1015	cgp1118	332	1	0	1	577	492	1069	0.0019	0.00092341	1	0.00301205	10	0.0301205
CG1016	cgp1119	191	0	0	0	210	69	279	0.0036	0.00428885	0	0	6	0.0314136
CG1017	ripA	995	947	2	949	620	324	944	1.0053	0.00263202	5	0.00502513	17	0.0170854
CG1018	cgp1121	818	0	0	0	78	1	79	0.0125	0.00186687	0	0	8	0.00977995
CG1019	cgp1122	452	2335	2	2337	467	87	554	4.2126	0.216407	3	0.00663717	5	0.0110619
CG1020	greA	524	0	0	0	1	190	191	0.0052	0.0798961	0	0	2	0.00381679
CG1021	cgp1124	98	0	0	0	0	37	37	0.0263	0.0854518	0	0	2	0.0204082
CG1022	cgp1125	338	0	0	0	0	5	5	0.1667	0.168947	0	0	1	0.00295858
CG1023	mca	884	1176	3	1179	414	1339	1753	0.6727	5.3e-07	4	0.00452489	28	0.0316742
CG1024	cgp1128	320	0	0	0	4	1	5	0.1667	0.0806744	0	0	2	0.00625
CG1025	aorR	77	0	1	1	0	0	0	2	0.202328	1	0.012987	0	0
CG1026	aroF	1100	3275	3	3278	623	1208	1831	1.7898	1.369e-05	7	0.00636364	29	0.0263636
CG1027	uppS1	770	0	0	0	124	234	358	0.0028	0.00098684	0	0	9	0.0116883
CG1028	cgp1131	521	1581	1251	2832	757	1045	1802	1.5713	0.00032018	3	0.00575816	17	0.0326296
CG1029	coaA	971	0	7	7	0	4	4	1.6	0.283109	2	0.00205973	1	0.00102987
CG1030	glyA	1304	0	0	0	0	0	0	1		0	0	0	0
CG1031	pab	1862	5133	2	5135	876	1296	2172	2.3636	0	5	0.00268528	45	0.0241676
CG1032	cgp1135	725	1	1	2	1238	1144	2382	0.0013	6.7e-07	2	0.00275862	23	0.0317241
CG1033	cgp1136	389	0	1	1	19	291	310	0.0064	0.00236992	1	0.00257069	9	0.0231362
CG1034	cgp1137	674	0	0	0	96	136	232	0.0043	0.00025906	0	0	11	0.0163205
CG1035	cgp1138	539	0	1	1	50	198	248	0.008	0.00311113	1	0.00185529	9	0.0166976
CG1036	cgp1139	881	3346	0	3346	538	650	1188	2.815	1.086e-05	1	0.00113507	19	0.0215664
CG1037	cgp1140	653	3196	1554	4750	550	389	939	5.0543	0.0001507	5	0.00765697	22	0.0336907
CG1038	cgp1141	758	4284	958	5242	904	1142	2046	2.5613	4.4e-07	7	0.00923483	33	0.0435356
CG1039	cgp1142	1310	5	2895	2900	1906	1674	3580	0.8101	0	7	0.00534351	48	0.0366412
CG1040	cgp1143	653	0	1	1	391	451	842	0.0024	6.241e-05	1	0.00153139	15	0.0229709
CG1041	cgp1144	1244	2844	0	2844	1030	1067	2097	1.3561	1.3e-07	3	0.00241158	31	0.0249196
CG1042	fum	1409	10	1	11	53	219	272	0.044	0.0149115	2	0.00141945	9	0.00638751
CG1043	ssuI	491	1136	9	1145	890	553	1443	0.7936	0.00101141	2	0.00407332	13	0.0264766
CG1044	cgp1148	263	1170	0	1170	291	141	432	2.7044	0.0288253	1	0.00380228	6	0.0228137
CG1045	cgp1149	425	1	1	2	69	532	601	0.005	0.00381999	2	0.00470588	10	0.0235294
CG1046	cgp1150	566	1763	2179	3942	1268	973	2241	1.7587	1.551e-05	4	0.00706714	24	0.0424028
CG1047	seuA	1463	2	4344	4346	1501	1505	3006	1.4456	4e-08	7	0.00478469	40	0.0273411
CG1048	seuB	1082	2	2737	2739	480	646	1126	2.4312	2.939e-05	5	0.00462107	25	0.0231054
CG1049	seuC	1199	1	1026	1027	895	1470	2365	0.4345	9e-08	4	0.00333611	32	0.0266889
CG1050	ssuD2	1178	2666	2	2668	1951	1256	3207	0.832	5e-08	5	0.00424448	34	0.0288625
CG1051	fbp	1007	1	0	1	1145	1374	2519	0.0008	0	1	0.000993049	31	0.0307845
CG1052	cgp1158	572	0	0	0	116	96	212	0.0047	0.00320293	0	0	7	0.0122378
CG1053	cgp1159	1904	4336	8	4344	1124	1521	2645	1.6421	0	9	0.00472689	49	0.0257353
CG1054	cgp1160	227	0	937	937	174	702	876	1.0696	0.00746709	1	0.00440529	8	0.0352423
CG1055	xseB	245	0	1	1	22	85	107	0.0185	0.072216	1	0.00408163	4	0.0163265
CG1056	xseA	1253	3	3	6	1244	801	2045	0.0034	0	5	0.00399042	42	0.0335196
CG1057	ispH	977	0	0	0	0	0	0	1		0	0	0	0
CG1058	cgp1165	830	1	2	3	506	523	1029	0.0039	0.00071356	3	0.00361446	15	0.0180723
CG1059	cgp1166	1481	4617	2736	7353	819	1392	2211	3.3246	0	5	0.0033761	43	0.0290344
CG1060	cgp1167	182	0	1	1	101	975	1076	0.0019	0.00198159	1	0.00549451	8	0.043956
CG1061	metP	1691	767	1486	2253	2357	2070	4427	0.509	0	7	0.00413956	60	0.035482
CG1062	cmt5	1235	889	1476	2365	996	2815	3811	0.6207	0	4	0.00323887	49	0.0396761
CG1063	cgp1171	1085	0	0	0	38	53	91	0.0109	0.00032238	0	0	11	0.0101382
CG1064	cgp1172	281	0	0	0	442	137	579	0.0017	0.00251976	0	0	7	0.024911
CG1065	cgp1173	299	1313	0	1313	636	391	1027	1.2782	0.155208	3	0.0100334	6	0.0200669
CG1066	arcB	833	0	1949	1949	606	644	1250	1.5588	6.462e-05	4	0.00480192	21	0.0252101
CG1067	cgp1175	503	1	1	2	103	93	196	0.0152	0.0021602	2	0.00397614	11	0.0218688
CG1068	cgp1176	557	240	0	240	744	879	1623	0.1484	0.00031892	3	0.005386	16	0.0287253
CG1069	tnp9a	1208	141	0	141	1156	1436	2592	0.0548	0	3	0.00248344	37	0.0306291
CG1070	cgp1179	3056	11	1390	1401	1819	2114	3933	0.3564	0	10	0.00327225	72	0.0235602
CG1071	cgp1180	1469	4	2272	2276	1012	1075	2087	1.0905	1.62e-06	5	0.00340368	30	0.0204221
CG1072	cgp1182	221	0	0	0	18	0	18	0.0526	0.172471	0	0	1	0.00452489
CG1073	cgp1183	335	0	805	805	52	137	189	4.2421	0.0374451	2	0.00597015	7	0.0208955
CG1074	tnp10c	293	0	0	0	439	176	615	0.0016	0.00240214	0	0	7	0.0238908
CG1075	tnp10b	377	0	1599	1599	275	528	803	1.99	0.00838482	1	0.00265252	8	0.0212202
CG1076	Name=tnp10a'	146	0	1	1	2	77	79	0.025	0.0611358	1	0.00684932	4	0.0273973
CG1077	cgp1189	188	0	0	0	0	0	0	1		0	0	0	0
CG1078	cgp1190	368	0	0	0	245	13	258	0.0039	0.00279216	0	0	7	0.0190217
CG1079	cgp1191	500	475	2	477	627	535	1162	0.411	0.00334726	4	0.008	14	0.028
CG1080	cgp1192	803	0	0	0	633	318	951	0.0011	7.1e-07	0	0	20	0.0249066
CG1081	cgp1193	323	0	0	0	733	97	830	0.0012	0.00028502	0	0	10	0.0309598
CG1082	cgp1194	656	0	0	0	223	448	671	0.0015	2.01e-06	0	0	18	0.027439
CG1083	cgp1195	1697	0	3	3	1223	1043	2266	0.0018	0	3	0.00176783	42	0.0247496
CG1084	cgp1197	599	24	2	26	372	817	1189	0.0227	0.00043375	2	0.0033389	14	0.0233723
CG1085	cgp1198	500	0	1	1	335	357	692	0.0029	0.00074804	1	0.002	11	0.022
CG1086	cgp1199	335	2	0	2	228	402	630	0.0048	0.0736759	1	0.00298507	4	0.0119403
CG1087	cgp1200	122	0	0	0	27	0	27	0.0357	0.18406	0	0	1	0.00819672
CG1088	cgp1201	155	0	0	0	40	448	488	0.002	0.0183437	0	0	4	0.0258065
CG1089	cgp1202	1958	1983	3	1986	1650	1292	2942	0.6752	0	6	0.00306435	45	0.0229826
CG1090	cgp1203	1364	1250	948	2198	1825	1593	3418	0.6432	3e-08	4	0.00293255	35	0.0256598
CG1091	cgp1204	689	2	587	589	707	511	1218	0.484	0.00062664	4	0.00580552	17	0.0246734
CG1092	cgp1205	707	1	1	2	520	304	824	0.0036	0.00168175	2	0.00282885	12	0.0169731
CG1093	cgp1206	764	870	3	873	616	1317	1933	0.4519	0.0001166	5	0.0065445	21	0.0274869
CG1094	cgp1207	1643	2	3929	3931	1012	1886	2898	1.3563	0	5	0.00304321	41	0.0249544
CG1095	cgp1208	398	3083	1978	5061	806	826	1632	3.0998	0.103982	4	0.0100503	8	0.0201005
CG1096	cgp1209	344	1756	0	1756	430	273	703	2.4957	0.00300082	2	0.00581395	12	0.0348837
CG1097	cgp1210	92	0	0	0	1	180	181	0.0055	0.0854518	0	0	2	0.0217391
CG1098	cgp1211	476	0	1	1	236	181	417	0.0048	0.00035108	1	0.00210084	12	0.0252101
CG1099	cgp1212	1220	2	1535	1537	1287	1624	2911	0.5282	0	5	0.00409836	44	0.0360656
CG1100	tnp1a	1310	0	0	0	0	0	0	1		0	0	0	0
CG1101	cgp1214	1076	3648	1	3649	1447	831	2278	1.6016	4e-08	5	0.00464684	35	0.0325279
CG1102	nadC	839	2	0	2	1030	838	1868	0.0016	1e-07	2	0.00238379	26	0.0309893
CG1103	nadA	1286	2782	2150	4932	1595	1507	3102	1.5898	0	5	0.00388802	46	0.0357698
CG1104	cgp1218	644	1867	2	1869	670	577	1247	1.4984	0.00768994	4	0.00621118	13	0.0201863
CG1105	cgp1219	923	1074	1	1075	1785	724	2509	0.4287	2e-08	3	0.00325027	31	0.0335861
CG1106	cgp1220	602	0	0	0	189	227	416	0.0024	6.208e-05	0	0	13	0.0215947
CG1107	cgp1221	344	0	0	0	628	308	936	0.0011	1.259e-05	0	0	14	0.0406977
CG1108	lplA	1058	0	1	1	640	1032	1672	0.0012	1e-08	1	0.00094518	29	0.0274102
CG1109	cgp1224	413	2063	1457	3520	197	443	640	5.493	0.0102621	2	0.00484262	10	0.0242131
CG1110	pcaK	1295	3557	3	3560	799	1153	1952	1.8233	2e-08	9	0.00694981	42	0.0324324
CG1111	cgp1226	1187	1942	945	2887	353	577	930	3.102	3.87e-06	6	0.00505476	30	0.0252738
CG1112	cgp1227	605	0	0	0	485	833	1318	0.0008	1.71e-06	0	0	18	0.0297521
CG1113	cgp1228	1340	874	1933	2807	459	1367	1826	1.5369	9.72e-06	4	0.00298507	26	0.019403
CG1114	cgp1229	755	0	0	0	754	272	1026	0.001	7e-08	0	0	23	0.0304636
CG1115	cgp1230	533	0	1	1	181	356	537	0.0037	0.00086277	1	0.00187617	11	0.0206379
CG1116	chaA	1052	0	2	2	811	922	1733	0.0017	1e-08	2	0.00190114	30	0.0285171
CG1117	cgp1232	704	0	0	0	131	342	473	0.0021	9.8e-06	0	0	16	0.0227273
CG1118	cgp1233	725	1455	2	1457	315	1014	1329	1.0962	0.0019231	5	0.00689655	17	0.0234483
CG1119	cgp1234	2342	2134	3	2137	1427	2302	3729	0.5732	0	4	0.00170794	55	0.0234842
CG1120	tpx	497	2	714	716	313	669	982	0.7294	0.00012343	2	0.00402414	16	0.0321932
CG1121	cgp1237	1778	4	2	6	2252	2325	4577	0.0015	0	6	0.00337458	44	0.0247469
CG1122	cgp1238	956	0	4999	4999	924	2802	3726	1.3416	1.4e-07	4	0.0041841	30	0.0313808
CG1123	cgp1239	902	3758	2009	5767	1562	681	2243	2.5704	0.00040638	5	0.00554324	21	0.0232816
CG1124	cgp1240	368	0	2	2	203	113	316	0.0095	0.00464602	1	0.00271739	8	0.0217391
CG1125	cgp4004	260	0	0	0	131	173	304	0.0033	0.0098995	0	0	5	0.0192308
CG1126	cgp1241	263	0	0	0	162	9	171	0.0058	0.0389362	0	0	3	0.0114068
CG1127	cgp1242	389	1	1	2	151	374	525	0.0057	0.00685126	2	0.00514139	9	0.0231362
CG1128	cgp1243	836	4064	1634	5698	1042	1201	2243	2.5397	8.566e-05	6	0.00717703	24	0.0287081
CG1129	cgp1244	347	0	0	0	156	39	195	0.0051	0.0027124	0	0	7	0.0201729
CG1130	cgp1245	1202	2	2	4	1866	1494	3360	0.0015	1e-08	2	0.00166389	32	0.0266223
CG1131	cgp1246	539	0	2	2	114	650	764	0.0039	0.0588283	2	0.00371058	6	0.0111317
CG1132	cgp1247	716	1	1328	1329	371	355	726	1.8294	0.00343074	3	0.00418994	13	0.0181564
CG1133	cgp1248	1922	6	0	6	19	1	20	0.3333	0.371923	4	0.00208117	5	0.00260146
CG1134	cgp1249	1502	0	5	5	1	41	42	0.1395	0.3233	2	0.00133156	3	0.00199734
CG1135	mshB	872	3	3498	3501	625	236	861	4.0626	5e-08	3	0.00344037	30	0.0344037
CG1136	cgp1251	413	0	0	0	801	863	1664	0.0006	1.872e-05	0	0	14	0.0338983
CG1137	fdxC	317	0	0	0	0	0	0	1		0	0	0	0
CG1138	dapC	1103	1	0	1	0	1	1	1	0.5	1	0.000906618	1	0.000906618
CG1139	cgp1254	590	0	0	0	38	24	62	0.0159	0.0410913	0	0	3	0.00508475
CG1140	cgp1255	1187	1	10	11	592	461	1053	0.0114	0.00367144	3	0.00252738	13	0.010952
CG1141	dapD	893	0	0	0	108	396	504	0.002	4.546e-05	0	0	14	0.0156775
CG1142	cgp1257	1391	1	3	4	331	592	923	0.0054	0	4	0.00287563	36	0.0258807
CG1143	dapD2	899	3655	0	3655	2454	1124	3578	1.0215	0	3	0.00333704	37	0.0411568
CG1144	dapE	1109	1170	1	1171	1	0	1	586	0.280735	2	0.00180343	1	0.000901713
CG1145	cgp1261	770	5	2	7	1037	495	1532	0.0052	5.63e-06	4	0.00519481	23	0.0298701
CG1146	folP2	833	2347	4	2351	733	796	1529	1.5373	4.27e-06	4	0.00480192	25	0.030012
CG1147	cgp1263	716	0	0	0	366	211	577	0.0017	0.00051221	0	0	10	0.0139665
CG1148	cgp1264	308	0	0	0	0	379	379	0.0026	0.0405394	0	0	3	0.00974026
CG1149	cgp1265	167	0	0	0	22	180	202	0.0049	0.0394028	0	0	3	0.0179641
CG1150	rlmA	866	15	1	16	558	1053	1611	0.0105	0	3	0.0034642	32	0.0369515
CG1151	cgp1267	1496	2	1822	1824	1141	957	2098	0.8695	0	4	0.0026738	41	0.0274064
CG1152	glgA	1172	1	1437	1438	283	327	610	2.3552	3.17e-06	5	0.00426621	28	0.0238908
CG1153	glgC	1217	1	1355	1356	1564	894	2458	0.5519	0	5	0.00410846	38	0.0312243
CG1154	cgp1270	641	0	0	0	14	8	22	0.0435	0.0411333	0	0	3	0.00468019
CG1155	sigE	641	0	0	0	49	1	50	0.0196	0.0796547	0	0	2	0.00312012
CG1156	cgp1272	494	6	0	6	43	40	83	0.0833	0.27449	1	0.00202429	2	0.00404858
CG1157	cgp1273	470	0	0	0	142	1	143	0.0069	0.0409472	0	0	3	0.00638298
CG1158	mrp	1127	0	0	0	0	0	0	1		0	0	0	0
CG1159	cgp1275	581	0	1	1	685	393	1078	0.0019	5.17e-06	1	0.00172117	18	0.0309811
CG1160	mgtE1	1292	1	0	1	1278	778	2056	0.001	0	1	0.000773994	31	0.0239938
CG1161	cgp1277	497	678	1	679	446	229	675	1.0059	0.00120814	3	0.00603622	14	0.028169
CG1162	cgp1278	668	3	2	5	2361	1700	4061	0.0015	1.408e-05	5	0.00748503	22	0.0329341
CG1163	cgp1279	533	1	2	3	316	315	631	0.0063	2.649e-05	2	0.00375235	17	0.0318949
CG1164	odhA	3665	4	1	5	10	248	258	0.0232	0.257386	4	0.00109141	6	0.00163711
CG1165	cgp1281	3743	4158	3839	7997	4603	3506	8109	0.9862	0	21	0.00561047	118	0.0315255
CG1166	cgp1282	719	0	244	244	565	210	775	0.3157	5.22e-05	2	0.00278164	18	0.0250348
CG1167	aroE2	806	0	0	0	789	1342	2131	0.0005	0	0	0	34	0.0421836
CG1168	cgp1284	1679	1773	4	1777	1492	2870	4362	0.4075	0	8	0.00476474	55	0.0327576
CG1169	cgp1285	653	2	3734	3736	79	508	587	6.3554	0.0585322	4	0.00612557	9	0.0137825
CG1170	cgp1286	803	1	0	1	296	76	372	0.0054	4.44e-05	1	0.00124533	16	0.0199253
CG1171	cgp1287	473	0	1096	1096	242	150	392	2.7913	6.702e-05	2	0.00422833	17	0.0359408
CG1172	cgp1288	1217	1093	1807	2900	893	338	1231	2.3547	9.92e-06	3	0.00246508	24	0.0197206
CG1173	cgp1289	1349	4619	934	5553	1235	751	1986	2.7952	3e-08	4	0.00296516	36	0.0266864
CG1174	metE	2237	2459	4	2463	3527	2965	6492	0.3795	0	9	0.00402325	68	0.0303979
CG1175	cgp1291	347	3541	0	3541	296	206	502	7.0417	0.00581593	2	0.00576369	10	0.0288184
CG1176	cgp1292	1412	3791	1	3792	2365	831	3196	1.1864	3.2e-07	5	0.00354108	33	0.0233711
CG1177	cgp1293	326	1	0	1	352	48	400	0.005	0.0193744	1	0.00306748	6	0.0184049
CG1178	cgp1294	896	1	2	3	753	798	1551	0.0026	0.00012223	3	0.00334821	18	0.0200893
CG1179	cgp1295	794	0	1086	1086	679	547	1226	0.8859	1.28e-06	1	0.00125945	22	0.0277078
CG1180	cgp1296	1649	1	1	2	1011	784	1795	0.0017	0	2	0.00121286	37	0.0224378
CG1181	cydC	1556	3	0	3	1369	634	2003	0.002	0	3	0.00192802	54	0.0347044
CG1182	cydD	1535	1	0	1	713	587	1300	0.0015	1e-08	1	0.000651466	31	0.0201954
CG1183	cydB	1001	0	0	0	419	586	1005	0.001	7.27e-06	0	0	17	0.016983
CG1184	cydA	1541	37	2080	2117	1438	1402	2840	0.7455	1e-08	5	0.00324465	39	0.0253082
CG1185	cgp1302	2915	63825	51210	115035	79204	71052	150256	0.7656	0.00364849	71	0.0243568	96	0.0329331
CG1186	cgp1303	395	8531	7940	16471	10337	10031	20368	0.8087	0.429519	12	0.0303797	12	0.0303797
CG1187	cgp1304	767	0	0	0	175	15	190	0.0052	0.00183905	0	0	8	0.0104302
CG1188	cgp1305	1406	1317	4	1321	2151	2614	4765	0.2774	0	6	0.00426743	54	0.0384068
CG1189	cgp1307	2198	3	1	4	191	1	192	0.0259	0.0374413	3	0.00136488	9	0.00409463
CG1190	cgp1308	689	0	1257	1257	86	479	565	2.2226	0.00043067	1	0.00145138	13	0.0188679
CG1191	cgp1309	1592	0	2	2	430	595	1025	0.0029	1.6e-07	2	0.00125628	28	0.0175879
CG1192	tfdF	1070	1	2	3	881	927	1808	0.0022	4.9e-07	2	0.00186916	25	0.0233645
CG1193	cgp1311	887	3	4	7	810	1405	2215	0.0036	1.48e-06	5	0.00563698	27	0.0304397
CG1194	cgp1312	473	3563	2043	5606	339	468	807	6.9394	0.00213675	3	0.00634249	15	0.0317125
CG1195	cgp1313	542	3521	1412	4933	895	580	1475	3.3428	0.00319196	5	0.00922509	17	0.0313653
CG1196	putP	1574	4288	1	4289	1211	2268	3479	1.2328	0	3	0.00190597	37	0.023507
CG1197	cgp1316	3104	19	59	78	1006	636	1642	0.0481	0	6	0.00193299	45	0.0144974
CG1198	cgp1317	854	0	2	2	556	521	1077	0.0028	9.002e-05	1	0.00117096	15	0.0175644
CG1199	cgp1318	1175	1	0	1	866	1097	1963	0.001	0	1	0.000851064	32	0.027234
CG1200	cgp1319	2630	1742	2826	4568	2806	2094	4900	0.9323	0	15	0.00570342	77	0.0292776
CG1201	lipP	776	2486	1	2487	781	543	1324	1.8777	3.573e-05	3	0.00386598	21	0.0270619
CG1202	cgp1321	380	935	0	935	864	306	1170	0.7993	0.00440655	1	0.00263158	9	0.0236842
CG1203	cgp1322	539	1	1	2	734	332	1066	0.0028	0.00240765	2	0.00371058	11	0.0204082
CG1204	rosR	488	2	2	4	144	227	371	0.0134	0.00334701	4	0.00819672	13	0.0266393
CG1205	cgp1325	215	1	0	1	68	79	147	0.0135	0.0668495	1	0.00465116	4	0.0186047
CG1206	cgp1326	422	2	1379	1381	962	670	1632	0.8463	0.0002407	5	0.0118483	19	0.0450237
CG1207	cgp1327	752	1	0	1	254	358	612	0.0033	0.00057801	1	0.00132979	12	0.0159574
CG1208	cgp1328	236	0	0	0	117	234	351	0.0028	0.00479218	0	0	6	0.0254237
CG1209	ctpC	1877	1	970	971	1437	1582	3019	0.3219	0	2	0.00106553	39	0.0207778
CG1210	cgp1330	632	0	4	4	467	82	549	0.0091	0.0020632	1	0.00158228	10	0.0158228
CG1211	cgpt5025	72	0	0	0	0	0	0	1		0	0	0	0
CG1212	cgp1332	1583	1967	2931	4898	2167	2164	4331	1.1309	0	7	0.00442198	54	0.0341124
CG1213	argS	1652	0	0	0	0	11	11	0.0833	0.0790438	0	0	2	0.00121065
CG1214	lysA	1337	292	6	298	92	365	457	0.6528	5.24e-05	3	0.00224383	21	0.0157068
CG1215	cgp1335	605	2	0	2	381	518	899	0.0033	0.00067258	2	0.00330579	13	0.0214876
CG1216	cgp1336	122	502	0	502	148	104	252	1.9881	0.0565568	1	0.00819672	5	0.0409836
CG1217	hom	1337	0	1311	1311	1899	1236	3135	0.4184	0	2	0.00149589	40	0.0299177
CG1218	thrB	929	1157	3981	5138	671	401	1072	4.7894	0.00014845	6	0.00645856	24	0.0258342
CG1219	arnR	692	4	0	4	5	27	32	0.1515	0.0152484	1	0.00144509	7	0.0101156
CG1220	narI	779	0	984	984	726	589	1315	0.7485	5e-08	3	0.00385109	29	0.0372272
CG1221	narJ	686	1715	2	1717	883	672	1555	1.1041	7.96e-06	4	0.0058309	23	0.0335277
CG1222	narH	1595	2	2303	2305	757	1135	1892	1.2182	2e-08	4	0.00250784	36	0.0225705
CG1223	narG	3746	4050	2939	6989	3425	3389	6814	1.0257	0	13	0.00347037	111	0.0296316
CG1224	narK	1337	1	879	880	1460	1327	2787	0.316	0	4	0.00299177	39	0.0291698
CG1225	mog	488	1	465	466	559	575	1134	0.4115	0.00489909	4	0.00819672	13	0.0266393
CG1226	cgp1347	1868	1997	2	1999	1946	1855	3801	0.526	0	4	0.00214133	55	0.0294433
CG1227	cgp1348	1010	2	2	4	966	1002	1968	0.0025	1.341e-05	4	0.0039604	23	0.0227723
CG1228	cgp1349	1403	4	880	884	1496	2469	3965	0.2231	0	3	0.00213828	39	0.0277976
CG1229	mob	563	1543	0	1543	342	814	1156	1.3345	1.907e-05	2	0.0035524	20	0.035524
CG1230	cgp1351	1211	655	1	656	1028	1035	2063	0.3183	5.9e-07	6	0.00495458	32	0.0264244
CG1231	moaA	1208	3	1	4	743	1067	1810	0.0028	0	4	0.00331126	36	0.0298013
CG1232	fadD4	1727	3	3	6	1492	461	1953	0.0036	0	5	0.00289519	45	0.0260567
CG1233	rho	2288	0	0	0	10	107	117	0.0085	0.0123566	0	0	5	0.00218531
CG1234	prfA	1076	0	0	0	2	0	2	0.3333	0.161485	0	0	1	0.000929368
CG1235	cgp1356	839	0	0	0	2	2	4	0.2	0.041237	0	0	3	0.00357569
CG1236	cgp1358	650	0	1	1	1	2	3	0.5	0.279952	1	0.00153846	2	0.00307692
CG1237	cgp1359	1148	1	0	1	0	0	0	2	0.1613	1	0.00087108	0	0
CG1238	cgp1360	449	1	0	1	0	7	7	0.25	0.5	1	0.00222717	1	0.00222717
CG1239	cgp1361	242	0	0	0	1	0	1	0.5	0.172471	0	0	1	0.00413223
CG1240	atpB	935	0	0	0	0	0	0	1		0	0	0	0
CG1241	atpE	242	0	0	0	1	0	1	0.5	0.172471	0	0	1	0.00413223
CG1242	atpF	566	0	0	0	0	0	0	1		0	0	0	0
CG1243	atpH	815	1	0	1	0	0	0	2	0.162466	1	0.00122699	0	0
CG1244	atpA	1643	1	0	1	0	0	0	2	0.160524	1	0.000608643	0	0
CG1245	atpG	977	0	0	0	0	0	0	1		0	0	0	0
CG1246	atpD	1451	0	0	0	0	0	0	1		0	0	0	0
CG1247	atpC	374	0	0	0	14	0	14	0.0667	0.166855	0	0	1	0.0026738
CG1248	cgp1370	473	0	0	0	204	97	301	0.0033	0.00584147	0	0	6	0.012685
CG1249	cgp1371	692	7	1	8	572	607	1179	0.0076	0.00014402	3	0.00433526	17	0.0245665
CG1250	cgp1372	287	1	4	5	30	335	365	0.0164	0.0136197	2	0.00696864	8	0.0278746
CG1251	cgp1373	455	1814	3	1817	638	375	1013	1.7929	0.00422194	3	0.00659341	12	0.0263736
CG1252	cgp1374	305	0	16	16	123	333	456	0.0372	0.00017642	2	0.00655738	14	0.0459016
CG1253	cgp1375	923	866	952	1818	942	793	1735	1.0478	0.00016951	6	0.00650054	23	0.0249187
CG1254	ssuD1	1145	1	2	3	1260	1011	2271	0.0018	2.2e-07	3	0.00262009	28	0.0244541
CG1255	ssuC	770	4422	2352	6774	1188	259	1447	4.6789	0.00622881	6	0.00779221	17	0.0220779
CG1256	ssuB	731	2	1	3	375	288	663	0.006	0.00031829	3	0.00410397	16	0.0218878
CG1257	ssuA	959	1	0	1	784	268	1052	0.0019	7.49e-06	1	0.00104275	19	0.0198123
CG1258	glgB	2195	3657	3	3660	1976	837	2813	1.301	0	6	0.00273349	57	0.0259681
CG1259	glgE	2027	11	2	13	604	698	1302	0.0107	7e-08	4	0.00197336	34	0.0167736
CG1260	cgp1383	872	0	923	923	87	417	504	1.8297	0.00143692	2	0.00229358	13	0.0149083
CG1261	cgp1384	800	1117	2	1119	637	595	1232	0.9084	7.4e-07	3	0.00375	26	0.0325
CG1262	cgp1385	1163	1885	3295	5180	1373	713	2086	2.4825	1.6e-07	6	0.00515907	36	0.0309544
CG1263	fixA	788	0	0	0	0	0	0	1		0	0	0	0
CG1264	fixB	953	0	0	0	24	0	24	0.04	0.161777	0	0	1	0.00104932
CG1265	nifS1	1130	0	0	0	1	0	1	0.5	0.161359	0	0	1	0.000884956
CG1266	cgp1390	143	0	0	0	6	0	6	0.1429	0.179659	0	0	1	0.00699301
CG1267	cgp1391	1148	3	6	9	678	772	1450	0.0069	2e-08	4	0.00348432	33	0.0287456
CG1268	cgp1392	227	0	0	0	0	142	142	0.007	0.0815934	0	0	2	0.00881057
CG1269	cgp1393	506	1	0	1	168	176	344	0.0058	0.00032594	1	0.00197628	12	0.0237154
CG1270	speE2	944	3557	2	3559	1087	744	1831	1.9432	7.93e-05	5	0.00529661	23	0.0243644
CG1271	cgp1395	1142	1536	3	1539	2031	2175	4206	0.3661	1e-08	8	0.00700525	39	0.0341506
CG1272	cgp1396	398	0	5049	5049	147	248	395	12.7525	0.00119623	1	0.00251256	11	0.0276382
CG1273	trmU	1097	0	0	0	1	1	2	0.3333	0.0792384	0	0	2	0.00182315
CG1274	cgp1398	992	789	0	789	852	407	1259	0.627	5.3e-07	3	0.00302419	27	0.0272177
CG1275	cgp1399	1463	1595	1	1596	861	902	1763	0.9053	0	3	0.00205058	39	0.0266576
CG1276	cgp1400	713	1	0	1	789	350	1139	0.0018	1.93e-06	1	0.00140252	20	0.0280505
CG1277	ligA	2042	1	3	4	0	0	0	5	0.0789707	2	0.000979432	0	0
CG1278	cgp1402	665	0	1561	1561	557	918	1475	1.0583	8.569e-05	2	0.00300752	17	0.0255639
CG1279	gatC	299	2	0	2	0	0	0	3	0.168947	1	0.00334448	0	0
CG1280	gatA	1493	0	0	0	1	0	1	0.5	0.16068	0	0	1	0.000669792
CG1281	cgp1405	851	5	0	5	862	666	1528	0.0039	3.6e-07	3	0.00352526	26	0.0305523
CG1282	cgp1408	320	1	54	55	819	170	989	0.0566	0.00531349	3	0.009375	11	0.034375
CG1283	pfk	1031	0	0	0	0	3	3	0.25	0.0792853	0	0	2	0.00193986
CG1284	rbsR	1109	1	2211	2212	725	664	1389	1.5921	3.41e-06	2	0.00180343	23	0.0207394
CG1285	rbsA	1574	2456	1325	3781	2466	1719	4185	0.9035	1e-08	6	0.00381194	42	0.0266836
CG1286	rbsC	974	49	0	49	659	251	910	0.0549	2.9e-06	1	0.00102669	21	0.0215606
CG1287	rbsB	944	0	1561	1561	595	526	1121	1.3922	4.13e-06	3	0.00317797	24	0.0254237
CG1288	rbsD	371	0	0	0	255	818	1073	0.0009	0.00033084	0	0	10	0.0269542
CG1289	cgp1417	638	1	1	2	116	121	237	0.0126	0.00157055	2	0.0031348	12	0.0188088
CG1290	cgp1418	1016	1	2	3	498	938	1436	0.0028	2.68e-06	3	0.00295276	24	0.023622
CG1291	cgp1419	1007	0	7	7	959	780	1739	0.0046	3.29e-06	4	0.00397219	25	0.0248262
CG1292	gatB	1505	1	0	1	101	1	102	0.0194	0.281048	1	0.000664452	2	0.0013289
CG1293	cgp1421	674	7	0	7	498	593	1091	0.0073	0.00011985	2	0.00296736	16	0.0237389
CG1294	cgp1423	1076	960	2069	3029	723	350	1073	2.8212	0.00012777	7	0.00650558	26	0.0241636
CG1295	lysE	701	4517	4684	9201	1154	722	1876	4.9025	0.0101173	9	0.0128388	21	0.0299572
CG1296	lysG	872	2	2	4	1399	638	2037	0.0025	5.3e-07	4	0.00458716	27	0.0309633
CG1297	gst	1079	1	9	10	1955	1887	3842	0.0029	0	4	0.00370714	40	0.0370714
CG1298	cgp1427	554	0	1574	1574	986	528	1514	1.0396	4.938e-05	1	0.00180505	16	0.0288809
CG1299	cgp1429	1058	3778	3	3781	1704	539	2243	1.6854	4.6e-07	7	0.00661626	34	0.0321361
CG1300	ilvD	1841	2	6	8	588	393	981	0.0092	5e-08	5	0.00271592	36	0.0195546
CG1301	cgp1433	635	1	7	8	367	104	471	0.0191	0.0451012	3	0.00472441	8	0.0125984
CG1302	cgp1434	1601	3	3	6	748	452	1200	0.0058	5.7e-06	6	0.00374766	29	0.0181137
CG1303	ilvB	1880	47	1153	1200	3614	3056	6670	0.18	0	10	0.00531915	73	0.0388298
CG1304	ilvN	518	3	923	926	1580	1418	2998	0.3091	1.9e-07	4	0.00772201	26	0.0501931
CG1305	ilvC	1016	0	350	350	140	89	229	1.5261	0.00026934	2	0.0019685	16	0.015748
CG1306	cgp1438	500	1	3	4	408	186	594	0.0084	0.0013984	3	0.006	13	0.026
CG1307	cgp1440	269	0	0	0	227	1	228	0.0044	0.0200807	0	0	4	0.0148699
CG1308	cgp1441	884	1381	3	1384	1344	433	1777	0.779	4.09e-06	4	0.00452489	25	0.0282805
CG1309	cgp1442	434	1	0	1	661	373	1034	0.0019	0.00030962	1	0.00230415	12	0.0276498
CG1310	cgp1443	371	3702	0	3702	200	160	360	10.2576	0.00828519	1	0.00269542	8	0.0215633
CG1311	cgp1444	488	2	0	2	486	524	1010	0.003	0.00017172	1	0.00204918	13	0.0266393
CG1312	cgp1447	956	0	0	0	80	99	179	0.0056	0.00192494	0	0	8	0.0083682
CG1313	cgp1448	1817	0	1	1	1355	1330	2685	0.0007	0	1	0.000550358	40	0.0220143
CG1314	cgp1449	1619	837	3693	4530	1629	1363	2992	1.5139	1.12e-06	9	0.00555899	38	0.0234713
CG1315	serA	1592	2517	140	2657	1470	784	2254	1.1787	0	7	0.00439698	49	0.0307789
CG1316	cgp1452	869	0	1320	1320	212	480	692	1.9062	0.00051142	3	0.00345224	17	0.0195627
CG1317	leuB	1022	3165	1502	4667	836	723	1559	2.9923	5.81e-06	8	0.00782779	32	0.0313112
CG1318	cgp1454	1031	2292	2394	4686	780	1260	2040	2.2964	2.31e-06	7	0.00678952	35	0.0339476
CG1319	cgp1456	1856	2	971	973	1542	1249	2791	0.3489	0	7	0.00377155	46	0.0247845
CG1320	dnaQ2	593	1561	2668	4229	339	413	752	5.6175	0.00240725	3	0.00505902	14	0.0236088
CG1321	cgp1458	806	1	0	1	669	360	1029	0.0019	2.9e-07	1	0.00124069	23	0.028536
CG1322	cgp1459	605	5	0	5	307	237	544	0.011	0.00220939	4	0.00661157	14	0.0231405
CG1323	entC	1130	0	3	3	3	4	7	0.5	0.28076	1	0.000884956	2	0.00176991
CG1324	gltS	1481	0	0	0	6	176	182	0.0055	0.0414136	0	0	3	0.00202566
CG1325	cgp1464	215	0	0	0	9	37	46	0.0213	0.00961147	0	0	5	0.0232558
CG1326	cgp1465	473	1290	1544	2834	562	404	966	2.9317	0.00219823	3	0.00634249	14	0.0295983
CG1327	cgp1466	524	0	0	0	145	65	210	0.0047	5.371e-05	0	0	13	0.0248092
CG1328	cgp1467	455	1127	1	1128	200	340	540	2.0869	0.00334357	2	0.0043956	11	0.0241758
CG1329	cgp1468	305	1	1	2	229	342	571	0.0052	0.0114554	2	0.00655738	8	0.0262295
CG1330	cgp1469	182	0	1	1	600	185	785	0.0025	0.00181757	1	0.00549451	8	0.043956
CG1331	cgpt5026	71	0	0	0	0	0	0	1		0	0	0	0
CG1332	cgpt5027	72	0	0	0	0	0	0	1		0	0	0	0
CG1333	cgpt5028	71	0	0	0	114	0	114	0.0087	0.202328	0	0	1	0.0140845
CG1334	cgpt5029	72	939	0	939	16	0	16	55.2941	0.5	1	0.0138889	1	0.0138889
CG1335	cgp4019	92	0	0	0	17	33	50	0.0196	0.038224	0	0	3	0.0326087
CG1336	cgp1470	95	0	0	0	0	0	0	1		0	0	0	0
CG1337	cgp1471	122	0	0	0	105	42	147	0.0068	0.0389362	0	0	3	0.0245902
CG1338	cgpt5030	75	0	0	0	13	0	13	0.0714	0.202328	0	0	1	0.0133333
CG1339	cgp1472	131	2790	538	3328	127	237	364	9.1205	0.0986566	3	0.0229008	7	0.0534351
CG1340	cgp1473	185	2610	0	2610	11	27	38	66.9487	0.101562	1	0.00540541	4	0.0216216
CG1341	cgp1474	1145	6	1	7	391	812	1203	0.0066	2.83e-06	4	0.00349345	26	0.0227074
CG1342	cgp1475	326	1	1	2	28	22	50	0.0588	0.0253353	2	0.00613497	7	0.0214724
CG1343	thiC	1763	1	310	311	1213	451	1664	0.1874	2e-08	3	0.00170164	34	0.0192853
CG1344	cgp1478	461	0	0	0	167	259	426	0.0023	0.00303562	0	0	7	0.0151844
CG1345	glgP1	2387	2	4209	4211	2319	3116	5435	0.7748	0	10	0.00418936	78	0.032677
CG1346	cgp1480	125	0	1	1	3	0	3	0.5	0.5	1	0.008	1	0.008
CG1347	cgp1481	158	0	0	0	15	41	56	0.0175	0.0183437	0	0	4	0.0253165
CG1348	cgp1482	1409	2060	6	2066	1348	1760	3108	0.6648	2.892e-05	9	0.00638751	31	0.0220014
CG1349	cgp1483	752	351	1315	1666	797	515	1312	1.2696	4.524e-05	4	0.00531915	22	0.0292553
CG1350	cgp1484	479	0	0	0	233	367	600	0.0017	4.743e-05	0	0	13	0.0271399
CG1351	cgp1485	566	0	1338	1338	319	659	978	1.3677	7.65e-06	2	0.00353357	20	0.0353357
CG1352	cgp1486	707	2	1978	1980	667	471	1138	1.7392	2.851e-05	6	0.00848656	24	0.0339463
CG1353	leuC	1445	3789	4431	8220	2211	3361	5572	1.4751	0	8	0.00553633	61	0.0422145
CG1354	leuD	593	1546	3	1549	488	478	966	1.6029	0.00043739	4	0.00674536	17	0.0286678
CG1355	cgp1490	1010	774	4975	5749	1332	1493	2825	2.0347	1.92e-06	6	0.00594059	32	0.0316832
CG1356	cgp1491	158	0	0	0	177	22	199	0.005	0.0183437	0	0	4	0.0253165
CG1357	gpsA	998	0	0	0	130	36	166	0.006	0.041309	0	0	3	0.00300601
CG1358	ddlA	1082	0	0	0	23	0	23	0.0417	0.161421	0	0	1	0.000924214
CG1359	cgp1494	980	0	1	1	132	11	143	0.0139	0.154768	1	0.00102041	3	0.00306122
CG1360	thiL	917	1	2	3	0	2	2	1.3333	0.4972	2	0.00218103	2	0.00218103
CG1361	ung	749	1	998	999	660	1273	1933	0.5171	1e-08	3	0.00400534	31	0.0413885
CG1362	cgp1497	1703	15	0	15	209	0	209	0.0762	0.0898563	1	0.000587199	4	0.0023488
CG1363	cgp1498	2123	2	1905	1907	736	1052	1788	1.0665	2e-08	3	0.00141309	35	0.0164861
CG1364	cgp1499	215	1	0	1	187	3	190	0.0105	0.135331	1	0.00465116	3	0.0139535
CG1365	cgp1500	584	802	1	803	1231	668	1899	0.4232	1.676e-05	2	0.00342466	19	0.0325342
CG1366	coaD	482	0	0	0	0	0	0	1		0	0	0	0
CG1367	cgp1502	764	1	2	3	437	573	1010	0.004	3.8e-07	2	0.0026178	24	0.0314136
CG1368	cgp1503	950	0	2	2	922	1419	2341	0.0013	3.4e-07	2	0.00210526	25	0.0263158
CG1369	cgp1504	983	3	2	5	673	576	1249	0.0048	8e-08	4	0.00406918	30	0.0305188
CG1370	cgp1505	809	2051	444	2495	774	870	1644	1.5173	3.189e-05	5	0.00618047	24	0.0296663
CG1371	cgp1506	980	1271	1728	2999	1165	817	1982	1.5129	0.00022795	6	0.00612245	23	0.0234694
CG1372	cgpt5031	76	0	0	0	0	0	0	1		0	0	0	0
CG1373	polA	2669	0	0	0	8	0	8	0.1111	0.159789	0	0	1	0.000374672
CG1374	cgp1526	1400	1017	793	1810	995	1048	2043	0.886	2.8e-07	3	0.00214286	30	0.0214286
CG1375	cgp1527	977	2	1019	1021	1397	1014	2411	0.4237	4.6e-07	5	0.00511771	30	0.0307062
CG1376	dkgX	875	7	2	9	370	265	635	0.0157	0.00134839	5	0.00571429	17	0.0194286
CG1377	cgp1529	161	0	0	0	5	2	7	0.125	0.0831123	0	0	2	0.0124224
CG1378	cgp1530	830	0	4	4	197	754	951	0.0053	1.007e-05	2	0.00240964	20	0.0240964
CG1379	rpsA	1460	2	0	2	0	0	0	3	0.0790964	2	0.00136986	0	0
CG1380	ptsG	2051	1183	129	1312	600	697	1297	1.0116	1e-08	6	0.0029254	42	0.0204778
CG1381	coaE	602	0	2	2	0	0	0	3	0.163749	1	0.00166113	0	0
CG1382	cgp1540	1085	3	5086	5089	673	1007	1680	3.028	6.612e-05	8	0.00737327	28	0.0258065
CG1383	cgp1541	509	0	0	0	647	322	969	0.001	1.156e-05	0	0	15	0.0294695
CG1384	cgp1542	248	0	0	0	0	6	6	0.1429	0.176556	0	0	1	0.00403226
CG1385	uriH	938	0	899	899	874	756	1630	0.5518	3e-08	1	0.0010661	28	0.0298507
CG1386	uriT	1451	1	1	2	1235	1782	3017	0.001	1e-08	2	0.00137836	32	0.0220538
CG1387	rbsK1	923	1	0	1	370	819	1189	0.0017	5e-08	1	0.00108342	26	0.028169
CG1388	uriR	1040	0	998	998	692	628	1320	0.7562	1.57e-06	2	0.00192308	24	0.0230769
CG1389	cgp1548	659	0	0	0	44	143	187	0.0053	0.00332335	0	0	7	0.0106222
CG1390	cgp1549	332	0	0	0	159	256	415	0.0024	0.00061038	0	0	9	0.0271084
CG1391	uvrB	2099	2	1057	1059	1299	1790	3089	0.343	1e-08	7	0.00333492	42	0.0200095
CG1392	uspA1	443	0	0	0	26	0	26	0.037	0.0801061	0	0	2	0.00451467
CG1393	qorR	383	0	0	0	290	73	363	0.0027	1.671e-05	0	0	14	0.0365535
CG1394	qor2	848	1	3068	3069	1303	410	1713	1.7911	2e-08	4	0.00471698	32	0.0377358
CG1395	cgp1555	2267	5490	3231	8721	1602	2249	3851	2.2643	0	14	0.00617556	63	0.02779
CG1396	cgp1556	914	1614	1674	3288	1533	1151	2684	1.225	0.00010085	8	0.00875274	26	0.0284464
CG1397	cgp1559	602	479	2898	3377	826	840	1666	2.0264	0.00042733	5	0.00830565	19	0.0315615
CG1398	uvrA	2849	1836	1181	3017	2099	3069	5168	0.5839	0	7	0.002457	85	0.029835
CG1399	cgp1562	2126	1	1493	1494	986	943	1929	0.7746	0	6	0.0028222	48	0.0225776
CG1400	infC	569	0	0	0	0	0	0	1		0	0	0	0
CG1401	rpmL	194	0	0	0	0	0	0	1		0	0	0	0
CG1402	rplT	383	4157	0	4157	511	0	511	8.1211	0.298595	1	0.00261097	2	0.00522193
CG1403	cgp1566	812	3661	2	3663	991	1175	2166	1.6908	0.00047905	5	0.00615764	19	0.023399
CG1404	cgp1567	491	1	0	1	110	100	210	0.0095	0.00591861	1	0.00203666	8	0.0162933
CG1405	ugpA	932	0	1	1	342	869	1211	0.0017	2.686e-05	1	0.00107296	17	0.0182403
CG1406	ugpE	836	194	1	195	441	754	1195	0.1639	2.856e-05	2	0.00239234	19	0.0227273
CG1407	ugpB	1316	3	2723	2726	939	766	1705	1.5985	2.2e-07	4	0.00303951	31	0.0235562
CG1408	ugpC	1226	0	2428	2428	892	1123	2015	1.2049	0	3	0.00244698	36	0.0293638
CG1409	glpQ2	707	1	1344	1345	609	208	817	1.6455	0.00127206	2	0.00282885	13	0.0183876
CG1410	cgp1573	815	2	2	4	510	706	1216	0.0041	0.00024295	4	0.00490798	18	0.0220859
CG1411	pheS	1037	0	0	0	0	4	4	0.2	0.161553	0	0	1	0.00096432
CG1412	cgp1575	2507	1	4	5	12	3	15	0.375	0.156643	3	0.00119665	6	0.0023933
CG1413	cgp1577	974	9	3343	3352	1825	1508	3333	1.0057	1e-08	5	0.00513347	36	0.036961
CG1414	cgp1578	1385	1	1918	1919	1341	1083	2424	0.7918	0	5	0.00361011	40	0.0288809
CG1415	cgp1579	404	3462	1	3463	422	280	702	4.9275	0.00017995	2	0.0049505	15	0.0371287
CG1416	argC	1043	1962	5	1967	1134	1033	2167	0.9077	1.25e-06	8	0.00767018	33	0.0316395
CG1417	argJ	1166	640	1073	1713	1143	1122	2265	0.7564	0	5	0.00428816	40	0.0343053
CG1418	argB	953	0	1145	1145	872	886	1758	0.6515	1.44e-06	2	0.00209864	24	0.0251836
CG1419	argD	1175	3	5	8	1691	1678	3369	0.0027	1e-08	5	0.00425532	35	0.0297872
CG1420	argF	959	1	0	1	507	162	669	0.003	0.00010385	1	0.00104275	15	0.0156413
CG1421	argR	515	0	0	0	145	27	172	0.0058	0.00082103	0	0	9	0.0174757
CG1422	argG	1205	4	2	6	2430	2189	4619	0.0015	0	6	0.00497925	48	0.039834
CG1423	argH	1433	2243	6	2249	1923	2482	4405	0.5107	0	8	0.00558269	58	0.0404745
CG1424	cgp1589	1145	2081	1202	3283	658	1092	1750	1.8755	7.1e-07	5	0.00436681	31	0.0270742
CG1425	cgp1590	1577	2206	2058	4264	1293	812	2105	2.0252	1.64e-06	8	0.00507292	35	0.022194
CG1426	cgp1591	614	1009	1	1010	216	653	869	1.1621	9.14e-06	2	0.00325733	20	0.0325733
CG1427	cgp1592	179	0	0	0	0	0	0	1		0	0	0	0
CG1428	tyrS	1262	0	0	0	1	1	2	0.3333	0.0791678	0	0	2	0.00158479
CG1429	uspA2	467	12	1448	1460	790	400	1190	1.2267	0.00053117	2	0.00428266	14	0.0299786
CG1430	cgpr5117	1523	0	0	0	0	0	0	1		0	0	0	0
CG1431	cgpr5129	3085	0	0	0	6	0	6	0.1429	0.159641	0	0	1	0.000324149
CG1432	cgpr5105	119	0	0	0	0	0	0	1		0	0	0	0
CG1433	cgp1597	1304	9	0	9	420	127	547	0.0182	0.00025007	1	0.000766871	14	0.0107362
CG1434	cgp1598	986	54	1257	1311	203	144	347	3.7701	0.00219841	4	0.0040568	16	0.0162272
CG1435	cgp1599	164	0	0	0	17	7	24	0.04	0.0397319	0	0	3	0.0182927
CG1436	cgp1600	821	5843	0	5843	108	7	115	50.3793	0.360379	3	0.00365408	4	0.00487211
CG1437	ppnK	962	0	0	0	0	2	2	0.3333	0.161777	0	0	1	0.0010395
CG1438	recN	1781	1288	0	1288	986	1223	2209	0.5833	0	5	0.00280741	45	0.0252667
CG1439	cgp1603	1184	0	1	1	378	209	587	0.0034	0.0013413	1	0.000844595	11	0.00929054
CG1440	cgp1604	965	1	2	3	556	258	814	0.0049	0.00048325	3	0.00310881	16	0.0165803
CG1441	pyrG	1664	1807	2	1809	502	974	1476	1.2255	1e-08	5	0.00300481	40	0.0240385
CG1442	cgp1607	671	2	68	70	214	337	551	0.1286	0.0110988	4	0.00596125	12	0.0178838
CG1443	xerD	914	0	1315	1315	52	22	74	17.5467	0.12571	2	0.00218818	5	0.00547046
CG1444	cgp1609	1532	1470	1005	2475	1671	896	2567	0.9642	1e-08	7	0.00456919	41	0.0267624
CG1445	parA2	872	0	0	0	695	824	1519	0.0007	5e-08	0	0	24	0.0275229
CG1446	scpA	767	1277	0	1277	120	177	297	4.2886	0.00083344	1	0.00130378	12	0.0156454
CG1447	cgp1612	563	0	0	0	737	710	1447	0.0007	3.32e-06	0	0	17	0.0301954
CG1448	sseA2	869	0	6215	6215	408	671	1079	5.7556	0.00013313	3	0.00345224	20	0.023015
CG1449	scpB	578	1	2	3	585	312	897	0.0045	3.618e-05	2	0.00346021	17	0.0294118
CG1450	rluA	962	1	0	1	0	0	0	2	0.16186	1	0.0010395	0	0
CG1451	cmk	710	0	1	1	0	0	0	2	0.162863	1	0.00140845	0	0
CG1452	cgp1617	1631	3	0	3	0	0	0	4	0.160524	1	0.000613121	0	0
CG1453	cgp1618	668	31	1488	1519	468	607	1075	1.4126	0.00049934	2	0.00299401	15	0.0224551
CG1454	cgp1619	500	0	0	0	418	686	1104	0.0009	0.00020935	0	0	11	0.022
CG1455	cgp1620	815	1870	1	1871	618	514	1132	1.6523	0.00022844	4	0.00490798	19	0.0233129
CG1456	cgp1621	1418	988	3	991	1228	615	1843	0.538	0	5	0.00352609	40	0.0282087
CG1457	cgp1622	1769	3206	5177	8383	1433	1129	2562	3.2712	1e-08	6	0.00339175	42	0.0237422
CG1458	cgp1623	806	0	0	0	1	313	314	0.0032	0.0794651	0	0	2	0.00248139
CG1459	cgp1624	1550	1829	3610	5439	892	1504	2396	2.2695	4e-08	4	0.00258065	36	0.0232258
CG1460	cgp1625	188	0	0	0	9	57	66	0.0149	0.0397319	0	0	3	0.0159574
CG1461	cgpt5032	76	0	0	0	56	203	259	0.0038	0.0142203	0	0	4	0.0526316
CG1462	cgp1626	389	0	8	8	484	202	686	0.0131	0.00208174	2	0.00514139	11	0.0282776
CG1463	cgp1628	1181	352	0	352	1304	591	1895	0.1862	2e-08	2	0.00169348	31	0.0262489
CG1464	secA2	2291	0	0	0	80	0	80	0.0123	0.159988	0	0	1	0.000436491
CG1465	cgp1630	431	1	0	1	714	129	843	0.0024	6.229e-05	1	0.00232019	14	0.0324826
CG1466	cgp1631	758	1157	10	1167	281	42	323	3.6049	0.353467	6	0.00791557	7	0.00923483
CG1467	cgp1632	635	2	0	2	328	325	653	0.0046	6.712e-05	1	0.0015748	15	0.023622
CG1468	cgp1633	575	0	0	0	34	0	34	0.0286	0.0215816	0	0	4	0.00695652
CG1469	cgp1635	512	1	0	1	376	147	523	0.0038	0.00017536	1	0.00195312	13	0.0253906
CG1470	cgp1636	1451	1	1419	1420	470	455	925	1.5346	7.6e-07	2	0.00137836	26	0.0179187
CG1471	cgp1638	893	4524	1503	6027	947	536	1483	4.062	0.00149896	9	0.0100784	25	0.0279955
CG1472	cgp1639	1064	1000	16	1016	345	433	778	1.3055	1.162e-05	3	0.00281955	23	0.0216165
CG1473	cgp1640	1382	1	2	3	746	403	1149	0.0035	5.48e-06	3	0.00217077	24	0.0173661
CG1474	cgp1641	1346	1	1	2	206	320	526	0.0057	8.2e-07	2	0.00148588	25	0.0185736
CG1475	cgp1642	737	3	0	3	514	468	982	0.0041	1.7e-07	2	0.0027137	25	0.0339213
CG1476	gnd	1454	0	0	0	0	0	0	1		0	0	0	0
CG1477	cgp1644	464	1	0	1	1336	137	1473	0.0014	7.776e-05	1	0.00215517	14	0.0301724
CG1478	cgp1645	584	0	1	1	505	352	857	0.0023	2.5e-07	1	0.00171233	22	0.0376712
CG1479	cgp1646	743	0	1015	1015	523	740	1263	0.8038	7.9e-07	2	0.00269179	24	0.0323015
CG1480	cgp1647	743	2137	0	2137	534	893	1427	1.4972	6.76e-06	2	0.00269179	21	0.0282638
CG1481	cgp1648	881	1684	1	1685	876	1757	2633	0.6401	2.44e-05	3	0.00340522	21	0.0238365
CG1482	pctD	848	7	720	727	929	1095	2024	0.3595	8.7e-07	3	0.00353774	26	0.0306604
CG1483	pctC	806	1498	1	1499	1179	1006	2185	0.6862	6.679e-05	3	0.00372208	20	0.0248139
CG1484	pctB	806	3914	890	4804	847	1144	1991	2.4121	1.3e-06	7	0.00868486	31	0.0384615
CG1485	pctA	1052	1	3669	3670	1224	1252	2476	1.482	0	5	0.00475285	40	0.0380228
CG1486	pgp1	704	1	1	2	556	555	1111	0.0027	1.281e-05	2	0.00284091	19	0.0269886
CG1487	thiD1	2291	4	7398	7402	1500	2323	3823	1.9359	0	13	0.00567438	58	0.0253165
CG1488	thiM	806	2212	2	2214	1126	906	2032	1.0895	9e-08	5	0.00620347	32	0.0397022
CG1489	ndh	1403	0	2	2	57	15	72	0.0411	0.120351	2	0.00142552	5	0.00356379
CG1490	ufaA	1316	6	1	7	1292	812	2104	0.0038	0	3	0.00227964	40	0.0303951
CG1491	cgp1658	1388	1518	1235	2753	812	633	1445	1.9046	3e-08	2	0.00144092	32	0.0230548
CG1492	gpt	476	1779	1	1780	686	393	1079	1.6491	5.218e-05	2	0.00420168	17	0.0357143
CG1493	cgp1660	572	1099	2	1101	69	409	478	2.3006	0.00387983	2	0.0034965	11	0.0192308
CG1494	cgp1661	998	0	0	0	169	152	321	0.0031	0.00016968	0	0	12	0.012024
CG1495	cgp1662	485	1	0	1	374	62	436	0.0046	0.0003649	1	0.00206186	12	0.0247423
CG1496	cgp1663	665	0	1	1	73	39	112	0.0177	0.0440644	1	0.00150376	5	0.0075188
CG1497	cgp1664	1517	1	0	1	212	541	753	0.0027	4.233e-05	1	0.000659196	17	0.0112063
CG1498	cgp1665	617	0	0	0	206	761	967	0.001	1.619e-05	0	0	15	0.0243112
CG1499	cgp1668	191	1	0	1	55	83	138	0.0144	0.0299328	1	0.0052356	5	0.026178
CG1500	cgp1669	743	0	1	1	1	0	1	1	0.5	1	0.0013459	1	0.0013459
CG1501	cgp1670	338	0	1	1	167	74	241	0.0083	0.0193354	1	0.00295858	6	0.0177515
CG1502	cgp1671	398	0	2	2	0	121	121	0.0246	0.284946	1	0.00251256	2	0.00502513
CG1503	ppmC	812	0	0	0	29	134	163	0.0061	0.0117998	0	0	5	0.00615764
CG1504	ppmN	1637	3	3053	3056	665	481	1146	2.6652	3.56e-06	4	0.00244349	28	0.0171045
CG1505	cgp1675	563	2	2595	2597	293	197	490	5.2912	0.0052973	3	0.0053286	12	0.0213144
CG1506	lip3	1307	2	3259	3261	1167	985	2152	1.5151	1e-08	4	0.00306044	37	0.0283091
CG1507	cgp1677	776	2	15	17	938	784	1722	0.0104	4.22e-06	3	0.00386598	23	0.0296392
CG1508	cobL	1292	641	2260	2901	1996	934	2930	0.9901	2.9e-07	10	0.00773994	39	0.0301858
CG1509	cgp4020	362	1000	1437	2437	375	399	774	3.1458	0.00033379	4	0.0110497	17	0.0469613
CG1510	cgp1679	248	0	0	0	97	23	120	0.0083	0.0098995	0	0	5	0.0201613
CG1511	cgp1680	740	0	2114	2114	660	1067	1727	1.224	3.45e-06	2	0.0027027	22	0.0297297
CG1512	pepE	1139	2336	8	2344	1014	1373	2387	0.982	7.4e-07	5	0.00438982	31	0.0272169
CG1513	cgp1682	641	2	1	3	733	820	1553	0.0026	5e-07	3	0.00468019	24	0.0374415
CG1514	cgp1683	2789	1	4	5	194	391	585	0.0102	6.454e-05	4	0.00143421	23	0.00824668
CG1515	tatC	944	1	0	1	0	121	121	0.0164	0.277989	1	0.00105932	2	0.00211864
CG1516	tatX	317	0	0	0	0	0	0	1		0	0	0	0
CG1517	cgp1686	983	2	2198	2200	694	846	1540	1.4283	1.01e-06	3	0.00305188	26	0.0264496
CG1518	cgp1687	977	0	4	4	742	889	1631	0.0031	1e-08	3	0.00307062	31	0.0317298
CG1519	pafA2	1448	0	2210	2210	1044	609	1653	1.3368	5e-08	2	0.00138122	31	0.0214088
CG1520	pup	194	0	784	784	316	236	552	1.4195	0.00719686	1	0.00515464	8	0.0412371
CG1521	pafA1	1544	2	599	601	1426	1841	3267	0.1842	0	6	0.00388601	46	0.0297927
CG1522	mpa	1583	6492	1573	8065	922	1552	2474	3.259	0	8	0.0050537	48	0.0303222
CG1523	pimT	836	559	3590	4149	592	1419	2011	2.0626	2.6e-06	6	0.00717703	30	0.0358852
CG1524	pepC	1262	4	2	6	1182	1289	2471	0.0028	0	5	0.00396197	42	0.0332805
CG1525	cgp1694	836	648	2433	3081	1142	564	1706	1.8055	1.131e-05	3	0.00358852	23	0.027512
CG1526	cgp1695	260	0	2233	2233	347	224	571	3.9056	0.0536026	1	0.00384615	5	0.0192308
CG1527	cgp1696	1211	1239	1	1240	1461	701	2162	0.5737	0	3	0.00247729	36	0.0297275
CG1528	cgp1697	1580	4	2	6	1538	1442	2980	0.0023	0	6	0.00379747	49	0.0310127
CG1529	hisG	845	0	0	0	965	1387	2352	0.0004	9e-08	0	0	23	0.0272189
CG1530	hisE	263	0	697	697	334	332	666	1.0465	0.0048186	2	0.00760456	10	0.0380228
CG1531	cgp1700	695	1	1	2	412	208	620	0.0048	0.00021674	2	0.0028777	15	0.0215827
CG1532	metH	3590	4799	2714	7513	3924	3014	6938	1.0829	0	19	0.00529248	121	0.0337047
CG1533	cgp1702	572	2	4	6	493	491	984	0.0071	0.000455	4	0.00699301	16	0.027972
CG1534	cgp1703	1028	1388	0	1388	822	129	951	1.459	2.139e-05	2	0.00194553	20	0.0194553
CG1535	cgp1704	359	2101	1	2102	319	465	784	2.679	0.00034574	3	0.00835655	15	0.0417827
CG1536	arsC2	1112	0	1516	1516	1299	736	2035	0.7451	6.43e-06	2	0.00179856	22	0.0197842
CG1537	cgp1706	422	0	0	0	676	99	775	0.0013	0.00074675	0	0	9	0.021327
CG1538	cgp1707	641	3	0	3	575	532	1107	0.0036	0.00075984	2	0.00312012	13	0.0202808
CG1539	cgp1708	380	1	0	1	130	284	414	0.0048	0.0103442	1	0.00263158	7	0.0184211
CG1540	mshC	1262	1903	1688	3591	787	398	1185	3.0287	9.701e-05	7	0.00554675	27	0.0213946
CG1541	bacA	881	0	1	1	5	137	142	0.014	0.0476841	1	0.00113507	5	0.00567537
CG1542	cgp1711	950	2	0	2	0	5	5	0.5	0.288339	2	0.00210526	1	0.00105263
CG1543	lppL	1025	0	1	1	9	1	10	0.1818	0.0863205	1	0.00097561	4	0.00390244
CG1544	pyrD	1115	0	0	0	387	23	410	0.0024	0.0120301	0	0	5	0.0044843
CG1545	cgp1714	353	0	0	0	236	570	806	0.0012	0.00064928	0	0	9	0.0254958
CG1546	cgp1715	305	0	0	0	0	0	0	1		0	0	0	0
CG1547	cgp1716	1160	0	0	0	0	0	0	1		0	0	0	0
CG1548	cgp1717	434	3	4273	4276	375	334	709	6.0239	0.0229648	4	0.00921659	12	0.0276498
CG1549	cgp1718	533	1	0	1	945	667	1612	0.0012	0	1	0.00187617	26	0.0487805
CG1550	tetB	1799	2190	1	2191	1688	2243	3931	0.5575	0	6	0.00333519	58	0.0322401
CG1551	tetA	1610	1187	6485	7672	1414	1707	3121	2.4577	8e-08	10	0.00621118	45	0.0279503
CG1552	cgpt5033	85	0	0	0	12	0	12	0.0769	0.202328	0	0	1	0.0117647
CG1553	cgpt5034	88	0	0	0	0	0	0	1		0	0	0	0
CG1554	cgp1722	611	2	4	6	344	283	627	0.0111	0.00533167	5	0.00818331	14	0.0229133
CG1555	cgp1724	1091	1	1	2	659	624	1283	0.0023	5e-07	2	0.00183318	25	0.0229148
CG1556	mcmB	2213	2824	6108	8932	2006	1488	3494	2.5559	0	11	0.00497063	59	0.0266606
CG1557	mcmA	1850	6013	6	6019	2472	1370	3842	1.5665	0	6	0.00324324	58	0.0313514
CG1558	cgp1727	776	7	1183	1190	836	559	1395	0.8532	5.635e-05	4	0.00515464	21	0.0270619
CG1559	cgp1728	599	1752	1	1753	618	659	1277	1.3725	2.584e-05	3	0.00500835	20	0.033389
CG1560	cgp1730	1298	0	947	947	993	1273	2266	0.4182	0	2	0.00154083	43	0.0331279
CG1561	cgp1731	428	1	0	1	824	556	1380	0.0014	0.00031626	1	0.00233645	12	0.0280374
CG1562	cgp1732	845	0	605	605	188	529	717	0.844	5.098e-05	3	0.0035503	20	0.0236686
CG1563	cgp1733	785	1585	1459	3044	1289	1668	2957	1.0294	3.8e-07	4	0.00509554	30	0.0382166
CG1564	hemH	1112	0	0	0	50	14	64	0.0154	0.0221515	0	0	4	0.00359712
CG1565	cgp1735	1892	1	2	3	479	154	633	0.0063	0.00047526	3	0.00158562	17	0.0089852
CG1566	cgp1736	500	3039	1034	4073	26	396	422	9.6312	0.481222	8	0.016	9	0.018
CG1567	acn	2831	0	0	0	1	4	5	0.1667	0.0415181	0	0	3	0.0010597
CG1568	acnR	566	0	0	0	134	50	184	0.0054	0.00086138	0	0	9	0.0159011
CG1569	cgp1739	758	5	0	5	420	533	953	0.0063	4.51e-06	1	0.00131926	19	0.025066
CG1570	cgp1740	665	0	2	2	717	884	1601	0.0019	0	2	0.00300752	32	0.0481203
CG1571	cgp1741	254	0	2	2	407	179	586	0.0051	0.0793866	2	0.00787402	5	0.019685
CG1572	cgp1742	269	278	0	278	168	248	416	0.6691	0.034769	2	0.00743494	7	0.0260223
CG1573	cgp1743	1388	2383	1738	4121	1115	1797	2912	1.415	1e-08	5	0.00360231	38	0.0273775
CG1574	pacL	2678	1349	0	1349	1601	989	2590	0.521	0	7	0.00261389	59	0.0220314
CG1575	cgp1745	491	0	0	0	211	332	543	0.0018	5.39e-06	0	0	16	0.0325866
CG1576	cgp1753	1631	1	2	3	171	273	444	0.009	4.757e-05	2	0.00122624	19	0.0116493
CG1577	cgp1754	1478	1165	1192	2357	1869	802	2671	0.8825	0	5	0.00338295	41	0.0277402
CG1578	nanH	1199	19	2368	2387	1191	1176	2367	1.0084	2e-08	6	0.00500417	37	0.030859
CG1579	tnp3b	710	0	0	0	0	0	0	1		0	0	0	0
CG1580	cgp1758	587	4157	1	4158	405	903	1308	3.1772	9.69e-05	3	0.00511073	19	0.032368
CG1581	cgp1759	413	0	0	0	0	8	8	0.1111	0.165877	0	0	1	0.00242131
CG1582	sufU	449	0	0	0	0	158	158	0.0063	0.16547	0	0	1	0.00222717
CG1583	sufS	1265	0	118	118	1	0	1	59.5	0.5	1	0.000790514	1	0.000790514
CG1584	sufC	758	1	0	1	0	0	0	2	0.162589	1	0.00131926	0	0
CG1585	sufD	1178	0	0	0	9	0	9	0.1	0.161243	0	0	1	0.000848896
CG1586	sufB	1445	0	1	1	0	0	0	2	0.16075	1	0.000692042	0	0
CG1587	sufR	686	1	136	137	552	755	1307	0.1055	0.0005814	4	0.0058309	17	0.0247813
CG1588	cgp1766	1775	0	0	0	178	12	190	0.0052	0.00678674	0	0	6	0.00338028
CG1589	cgp1767	1022	1	1	2	179	378	557	0.0054	2.715e-05	2	0.00195695	19	0.018591
CG1590	cgp1768	806	0	0	0	74	186	260	0.0038	8.1e-05	0	0	13	0.016129
CG1591	ctaA	1040	6	1	7	0	20	20	0.381	0.287717	2	0.00192308	1	0.000961538
CG1592	cgp1770	2351	4876	3	4879	1561	2158	3719	1.3118	0	8	0.00340281	62	0.0263718
CG1593	qor3	968	1392	5778	7170	2329	1756	4085	1.755	0	8	0.00826446	46	0.0475207
CG1594	ctaB	932	0	6	6	0	365	365	0.0191	0.156189	1	0.00107296	3	0.00321888
CG1595	tkt	2102	0	4	4	30	374	404	0.0123	0.0590153	3	0.00142721	8	0.0038059
CG1596	tal	1082	968	2	970	123	523	646	1.5008	4.01e-06	4	0.00369686	26	0.0240296
CG1597	zwf	1544	0	0	0	120	577	697	0.0014	6.155e-05	0	0	14	0.00906736
CG1598	opcA	959	1	1	2	134	42	176	0.0169	0.00211005	2	0.00208551	12	0.012513
CG1599	pgl	707	0	0	0	10	8	18	0.0526	0.011642	0	0	5	0.00707214
CG1600	soxA	407	0	1	1	383	574	957	0.0021	5.242e-05	1	0.002457	14	0.034398
CG1601	tnp13b	1403	0	0	0	0	0	0	1		0	0	0	0
CG1602	soxA'	842	2	757	759	1010	1277	2287	0.3322	4.5e-07	4	0.00475059	28	0.0332542
CG1603	ocd	1148	1308	1202	2510	1099	371	1470	1.707	3.18e-06	2	0.00174216	24	0.0209059
CG1604	amt	1358	2	3	5	1092	1593	2685	0.0022	0	3	0.00220913	35	0.0257732
CG1605	secG	233	0	0	0	0	0	0	1		0	0	0	0
CG1606	ppc	2759	616	4519	5135	3391	4871	8262	0.6216	0	22	0.0079739	103	0.0373324
CG1607	tpi	779	0	0	0	0	0	0	1		0	0	0	0
CG1608	pgk	1217	0	0	0	0	30	30	0.0323	0.0791811	0	0	2	0.00164339
CG1609	gap	1004	0	1	1	0	0	0	2	0.161699	1	0.000996016	0	0
CG1610	cgp1792	983	0	1	1	0	233	233	0.0085	0.5	1	0.00101729	1	0.00101729
CG1611	cgp1793	1025	3	0	3	2034	329	2363	0.0017	7e-08	3	0.00292683	29	0.0282927
CG1612	cgp1794	929	0	3	3	524	1224	1748	0.0023	2.1e-07	3	0.00322928	27	0.0290635
CG1613	uvrC	2090	1	4	5	1638	1073	2711	0.0022	0	5	0.00239234	45	0.0215311
CG1614	ribX	581	0	1	1	3	0	3	0.5	0.279701	1	0.00172117	2	0.00344234
CG1615	ribH	479	2030	2	2032	944	620	1564	1.299	7.863e-05	3	0.00626305	19	0.039666
CG1616	ribA	1268	2312	2575	4887	2654	3017	5671	0.8618	0	12	0.00946372	48	0.0378549
CG1617	ribC	635	0	2	2	669	212	881	0.0034	0.00019328	2	0.00314961	15	0.023622
CG1618	ribG	986	3	834	837	765	1179	1944	0.4308	1e-08	6	0.00608519	36	0.0365112
CG1619	rpe	659	0	0	0	185	104	289	0.0034	6.928e-05	0	0	13	0.0197269
CG1620	fmu	1535	3127	2575	5702	1821	3072	4893	1.1653	0	10	0.00651466	59	0.0384365
CG1621	fmt	947	0	0	0	0	2	2	0.3333	0.16186	0	0	1	0.00105597
CG1622	def2	509	2	1	3	204	551	755	0.0053	0.00036356	3	0.00589391	15	0.0294695
CG1623	priA	2066	1	790	791	0	9	9	79.2	0.28244	2	0.000968054	1	0.000484027
CG1624	metK	1223	0	0	0	1	58	59	0.0167	0.0791811	0	0	2	0.00163532
CG1625	dfp	1268	0	0	0	1	30	31	0.0312	0.0791602	0	0	2	0.00157729
CG1626	cgp1809	287	1	0	1	0	94	94	0.0211	0.5	1	0.00348432	1	0.00348432
CG1627	gmk	572	0	0	0	0	0	0	1		0	0	0	0
CG1628	ihf	320	0	0	0	0	0	0	1		0	0	0	0
CG1629	pyrF	836	0	1	1	41	160	201	0.0099	0.0249507	1	0.00119617	6	0.00717703
CG1630	carB	3341	0	3	3	1	31	32	0.1212	0.0471675	2	0.000598623	7	0.00209518
CG1631	carA	1181	0	0	0	27	11	38	0.0256	0.0792038	0	0	2	0.00169348
CG1632	pyrC	1343	0	0	0	0	24	24	0.04	0.160906	0	0	1	0.000744602
CG1633	pyrB	938	0	12	12	0	158	158	0.0818	0.491285	3	0.00319829	3	0.00319829
CG1634	pyrR	578	1	0	1	274	57	331	0.006	0.00343863	1	0.0017301	9	0.0155709
CG1635	cgp1819	1526	0	0	0	33	0	33	0.0294	0.160647	0	0	1	0.000655308
CG1636	cgp1821	479	5	0	5	418	13	431	0.0139	0.00088535	1	0.00208768	11	0.0229645
CG1637	cgp1822	464	0	1	1	519	314	833	0.0024	0.00278402	1	0.00215517	9	0.0193966
CG1638	cgp1823	188	0	0	0	34	1	35	0.0278	0.0819701	0	0	2	0.0106383
CG1639	nusB	683	1	0	1	80	114	194	0.0103	0.00191705	1	0.00146413	10	0.0146413
CG1640	efp	563	0	0	0	0	4	4	0.2	0.0797869	0	0	2	0.0035524
CG1641	pepQ	1091	3825	731	4556	1007	920	1927	2.3636	5e-08	6	0.00549954	37	0.0339138
CG1642	aroB	1097	5	3	8	1	0	1	4.5	0.0865614	4	0.00364631	1	0.000911577
CG1643	aroK	557	0	0	0	52	521	573	0.0017	0.079839	0	0	2	0.00359066
CG1644	aroC	1223	2	0	2	1	0	1	1.5	0.282844	2	0.00163532	1	0.000817661
CG1645	cgp1830	413	1559	0	1559	115	214	329	4.7273	0.0113803	2	0.00484262	9	0.0217918
CG1646	cgp1831	305	1348	0	1348	448	176	624	2.1584	0.00047213	1	0.00327869	12	0.0393443
CG1647	cgp1832	1076	0	838	838	919	940	1859	0.4511	9e-08	3	0.0027881	30	0.027881
CG1648	cgp1833	959	2	2	4	813	1518	2331	0.0021	1.3e-07	4	0.00417101	29	0.0302398
CG1649	cgp1834	755	6	1	7	504	924	1428	0.0056	8.596e-05	3	0.00397351	18	0.0238411
CG1650	aroE3	830	0	0	0	0	5	5	0.1667	0.0794403	0	0	2	0.00240964
CG1651	cgp1836	1169	32	0	32	292	376	668	0.0493	0.0026287	1	0.000855432	10	0.00855432
CG1652	cgp1837	548	0	1	1	0	16	16	0.1176	0.5	1	0.00182482	1	0.00182482
CG1653	alaS	2666	0	2	2	0	0	0	3	0.0788919	2	0.000750188	0	0
CG1654	cgp1839	1379	2	3	5	1527	1801	3328	0.0018	0	5	0.00362582	45	0.0326323
CG1655	cgp1840	1199	6	979	985	1816	808	2624	0.3756	2e-08	6	0.00500417	37	0.030859
CG1656	aspS	1826	0	729	729	333	1	334	2.1791	0.160746	1	0.000547645	3	0.00164294
CG1657	cgp1842	893	1	131	132	904	154	1058	0.1256	4.53e-06	2	0.00223964	22	0.0246361
CG1658	cgp1843	2660	2986	5873	8859	2935	2793	5728	1.5465	0	15	0.0056391	83	0.031203
CG1659	cgp1844	1859	2701	1015	3716	2986	2571	5557	0.6688	0	12	0.00645508	64	0.0344271
CG1660	cgp1845	650	1188	3250	4438	532	711	1243	3.5683	5.722e-05	3	0.00461538	20	0.0307692
CG1661	cgp1846	596	1876	1	1877	630	873	1503	1.2487	9e-08	3	0.00503356	27	0.045302
CG1662	cgp1847	716	7	4	11	489	928	1417	0.0085	6.19e-06	4	0.00558659	23	0.0321229
CG1663	cgp1848	1115	1105	1	1106	576	1039	1615	0.685	8e-08	5	0.0044843	33	0.0295964
CG1664	cgp1849	128	3471	0	3471	317	191	508	6.8212	0.200663	2	0.015625	4	0.03125
CG1665	cgp1850	497	3	892	895	540	238	778	1.1502	3.239e-05	4	0.00804829	20	0.0402414
CG1666	cgp1852	1349	2485	2023	4508	1965	1600	3565	1.2644	0	8	0.00593032	48	0.0355819
CG1667	glpD	1688	3	3830	3833	1864	1990	3854	0.9946	0	5	0.00296209	53	0.0313981
CG1668	hisS	1289	0	0	0	0	2	2	0.3333	0.0791479	0	0	2	0.00155159
CG1669	cgp1856	641	1345	1033	2378	395	663	1058	2.2465	0.0004671	4	0.00624025	18	0.0280811
CG1670	ppiB	842	1	1388	1389	651	555	1206	1.1516	1.39e-06	3	0.00356295	25	0.0296912
CG1671	cgp1859	557	41	0	41	687	76	763	0.055	0.00021715	2	0.00359066	15	0.02693
CG1672	cgp1860	275	0	0	0	5	167	172	0.0058	0.0101383	0	0	5	0.0181818
CG1673	cgp1861	2282	4078	998	5076	928	834	1762	2.8798	0	7	0.00306748	47	0.020596
CG1674	apt	557	0	1	1	849	455	1304	0.0015	0.00084276	1	0.00179533	11	0.0197487
CG1675	dciAE	1601	7	3143	3150	1545	1901	3446	0.9141	0	7	0.00437227	52	0.0324797
CG1676	secF	1211	2	1574	1576	526	780	1306	1.2066	5e-08	4	0.00330306	33	0.0272502
CG1677	secD	1913	3	0	3	1070	1099	2169	0.0018	0	3	0.00156822	47	0.0245687
CG1678	secN	365	3044	0	3044	253	126	379	8.0132	0.011028	2	0.00547945	9	0.0246575
CG1679	cgp1869	1091	1	0	1	52	0	52	0.0377	0.278518	1	0.00091659	2	0.00183318
CG1680	ruvA	620	0	0	0	0	0	0	1		0	0	0	0
CG1681	ruvC	665	1	0	1	32	7	39	0.05	0.0816208	1	0.00150376	4	0.00601504
CG1682	cgp1872	755	0	2	2	115	3	118	0.0252	0.155709	1	0.0013245	3	0.00397351
CG1683	tesB2	848	5	0	5	1689	1082	2771	0.0022	5.3e-07	2	0.00235849	24	0.0283019
CG1684	cgp1874	476	1674	1	1675	560	507	1067	1.5693	0.00184159	2	0.00420168	12	0.0252101
CG1685	cgp1875	464	0	0	0	41	18	59	0.0167	0.0409472	0	0	3	0.00646552
CG1686	cgp1876	1085	3	0	3	0	0	0	4	0.0413247	3	0.00276498	0	0
CG1687	cgp1877	965	2759	2861	5620	254	84	338	16.5811	0.00035837	2	0.00207254	16	0.0165803
CG1688	pgsA1	659	0	1	1	4	0	4	0.4	0.5	1	0.00151745	1	0.00151745
CG1689	cgp1879	638	859	1184	2043	640	630	1270	1.6082	0.00087673	4	0.00626959	17	0.0266458
CG1690	thrS	2102	0	1	1	2	0	2	0.6667	0.282431	1	0.000475737	2	0.000951475
CG1691	cgp1881	1208	0	1	1	142	298	440	0.0045	0.00135226	1	0.000827815	11	0.00910596
CG1692	cgp1883	548	1	0	1	18	38	56	0.0351	0.0236721	1	0.00182482	6	0.0109489
CG1693	cgp1884	614	0	0	0	0	0	0	1		0	0	0	0
CG1694	cgpt5035	75	0	0	0	0	0	0	1		0	0	0	0
CG1695	cgpt5036	74	0	0	0	0	0	0	1		0	0	0	0
CG1696	cgpt5037	70	0	0	0	0	0	0	1		0	0	0	0
CG1697	cgpt5038	72	0	0	0	0	0	0	1		0	0	0	0
CG1698	cgpt5039	74	0	0	0	0	0	0	1		0	0	0	0
CG1699	cgpt5040	72	0	0	0	0	0	0	1		0	0	0	0
CG1700	cgp2072	308	1766	0	1766	116	355	471	3.7436	0.0021339	1	0.00324675	10	0.0324675
CG1701	cgp2073	359	1	1304	1305	193	234	427	3.0514	0.0447454	3	0.00835655	8	0.0222841
CG1702	cgp2074	347	0	2246	2246	270	65	335	6.6875	0.0528766	1	0.00288184	5	0.0144092
CG1703	cgp2075	338	1	0	1	464	553	1017	0.002	0.00092341	1	0.00295858	10	0.0295858
CG1704	ribD	698	36	421	457	448	384	832	0.5498	0.00137702	4	0.00573066	16	0.0229226
CG1705	cgp2077	1256	2615	3162	5777	55	49	104	55.0286	0.339205	10	0.00796178	13	0.0103503
CG1706	cgp2078	410	0	1	1	376	325	701	0.0028	0.00012307	1	0.00243902	13	0.0317073
CG1707	cgp2079	698	0	8	8	0	0	0	9	0.163015	1	0.00143266	0	0
CG1708	cgp2080	617	0	0	0	0	13	13	0.0714	0.163543	0	0	1	0.00162075
CG1709	rnd	1211	2090	3	2093	843	1250	2093	1	3.89e-06	9	0.00743187	34	0.028076
CG1710	dxs	1910	1	0	1	0	1	1	1	0.5	1	0.00052356	1	0.00052356
CG1711	cgp2084	1238	1145	5	1150	2031	1652	3683	0.3124	0	7	0.00565428	51	0.0411955
CG1712	cgp2085	863	1522	1	1523	383	664	1047	1.4542	3.3e-06	3	0.00347625	24	0.02781
CG1713	dut	449	33	0	33	1	29	30	1.0968	0.16737	1	0.00222717	3	0.00668151
CG1714	cgp2087	551	2	0	2	70	0	70	0.0423	0.5	1	0.00181488	1	0.00181488
CG1715	cgp2088	209	1	0	1	227	57	284	0.007	0.0299075	1	0.00478469	5	0.0239234
CG1716	cgp2089	293	0	0	0	230	244	474	0.0021	0.00120896	0	0	8	0.0273038
CG1717	suhB	842	2	1	3	488	1046	1534	0.0026	1.09e-06	2	0.0023753	23	0.0273159
CG1718	ppgK	752	0	1129	1129	705	590	1295	0.8719	2.87e-05	2	0.00265957	19	0.025266
CG1719	sigA	1484	0	1	1	0	0	0	2	0.16068	1	0.000673854	0	0
CG1720	cgp2093	167	0	0	0	0	0	0	1		0	0	0	0
CG1721	cgp2094	104	0	0	0	45	53	98	0.0101	0.038224	0	0	3	0.0288462
CG1722	cgp2095	1406	2633	9	2642	2395	1942	4337	0.6093	0	10	0.00711238	49	0.0348506
CG1723	cgp2096	539	0	0	0	417	324	741	0.0013	0.00022588	0	0	11	0.0204082
CG1724	cgp2097	1712	1	1	2	0	2	2	1	0.285406	2	0.00116822	1	0.000584112
CG1725	cgp2098	239	0	0	0	36	90	126	0.0079	0.00961147	0	0	5	0.0209205
CG1726	cgp2099	497	1	0	1	832	93	925	0.0022	0.00070735	1	0.00201207	11	0.0221328
CG1727	cgp2100	1535	2002	1321	3323	1764	2516	4280	0.7765	1e-08	10	0.00651466	45	0.029316
CG1728	cgp2101	434	0	1401	1401	331	315	646	2.1669	3.5e-05	1	0.00230415	16	0.0368664
CG1729	sigB	995	5085	255	5340	461	333	794	6.7182	0.00049463	4	0.0040201	20	0.0201005
CG1730	dtxR	686	2	2	4	594	615	1209	0.0041	1.698e-05	4	0.0058309	21	0.0306122
CG1731	galE	989	2627	1	2628	1181	452	1633	1.6089	1.475e-05	6	0.00606673	27	0.0273003
CG1732	cgp2105	1133	1	0	1	1178	1070	2248	0.0009	0	1	0.000882613	31	0.027361
CG1733	cgp2106	959	1123	1	1124	518	394	912	1.2322	5.612e-05	3	0.00312826	20	0.0208551
CG1734	cgp2107	2540	2	3	5	384	986	1370	0.0044	1e-08	5	0.0019685	39	0.0153543
CG1735	oxyR	983	1	0	1	131	199	330	0.006	1.502e-05	1	0.00101729	18	0.0183113
CG1736	cgp2110	1091	1	3472	3473	409	558	967	3.5888	2.55e-06	5	0.00458295	28	0.0256645
CG1737	cgp2111	3908	2605	6	2611	2441	3703	6144	0.4251	0	9	0.00230297	103	0.0263562
CG1738	nrdR	452	0	37	37	331	220	551	0.0688	0.00774316	1	0.00221239	8	0.0176991
CG1739	cgp2113	422	1	0	1	102	233	335	0.006	0.0109882	1	0.00236967	7	0.0165877
CG1740	lexA	761	0	0	0	37	0	37	0.0263	0.0218803	0	0	4	0.00525624
CG1741	sugR	779	0	0	0	27	0	27	0.0357	0.0218821	0	0	4	0.00513479
CG1742	cgp2116	962	3	1209	1212	1955	649	2604	0.4656	6.56e-06	5	0.00519751	26	0.027027
CG1743	ptsI	1706	0	8	8	32	156	188	0.0476	0.0859731	5	0.00293083	10	0.00586166
CG1744	cgp2118	794	0	1	1	317	512	829	0.0024	2.067e-05	1	0.00125945	17	0.0214106
CG1745	fruK	992	1	1	2	139	201	340	0.0088	8.952e-05	2	0.00201613	17	0.0171371
CG1746	ptsF	2066	190	1	191	93	73	166	1.1497	0.00109795	3	0.00145208	16	0.00774443
CG1747	ptsH	269	0	0	0	2	0	2	0.3333	0.0812243	0	0	2	0.00743494
CG1748	cgp2124	527	0	0	0	260	610	870	0.0011	5.7e-07	0	0	19	0.0360531
CG1749	uraA	1283	3238	2	3240	754	1144	1898	1.7067	0	5	0.00389712	41	0.0319564
CG1750	cgp2126	1460	2	2431	2433	1610	1197	2807	0.8668	0	5	0.00342466	48	0.0328767
CG1751	cgp2127	758	0	0	0	0	0	0	1		0	0	0	0
CG1752	cgp2128	539	2	0	2	368	621	989	0.003	1.036e-05	1	0.00185529	17	0.0315399
CG1753	cgp2129	833	0	0	0	0	122	122	0.0081	0.162349	0	0	1	0.00120048
CG1754	miaA	905	1	646	647	397	618	1015	0.6378	8e-08	2	0.00220994	28	0.0309392
CG1755	cgp2131	611	1629	1	1630	247	442	689	2.3638	0.00182117	3	0.00490998	14	0.0229133
CG1756	cgp2132	1361	6450	1563	8013	1350	1409	2759	2.9036	0	6	0.00440852	43	0.0315944
CG1757	cgp2133	1025	245	4	249	928	1037	1965	0.1272	1.6e-07	8	0.00780488	35	0.0341463
CG1758	cgp2134	671	0	0	0	232	19	251	0.004	0.0033237	0	0	7	0.0104322
CG1759	cgp2135	1580	2	6	8	2330	2174	4504	0.002	0	8	0.00506329	57	0.0360759
CG1760	cgp2136	752	2	0	2	782	263	1045	0.0029	0.00012068	2	0.00265957	16	0.0212766
CG1761	gluB	887	2	0	2	1132	730	1862	0.0016	0	2	0.00225479	31	0.0349493
CG1762	gluC	686	0	0	0	826	544	1370	0.0007	2.3e-06	0	0	18	0.0262391
CG1763	gluD	947	1	1436	1437	745	878	1623	0.8855	1.561e-05	3	0.0031679	22	0.0232313
CG1764	recX	647	0	1	1	337	497	834	0.0024	6.372e-05	1	0.0015456	15	0.0231839
CG1765	recA	1130	0	0	0	424	45	469	0.0021	0.0065807	0	0	6	0.00530973
CG1766	cgp2145	215	0	0	0	28	178	206	0.0048	0.00923056	0	0	5	0.0232558
CG1767	cgp2146	680	0	1	1	330	120	450	0.0044	6.586e-05	1	0.00147059	15	0.0220588
CG1768	cgp2147	605	0	0	0	10	0	10	0.0909	0.163749	0	0	1	0.00165289
CG1769	cgp2148	701	0	0	0	0	0	0	1		0	0	0	0
CG1770	cgp2149	611	0	0	0	0	0	0	1		0	0	0	0
CG1771	cgp2151	830	2	0	2	491	536	1027	0.0029	0.00654146	2	0.00240964	10	0.0120482
CG1772	clgR	323	0	0	0	0	0	0	1		0	0	0	0
CG1773	cgp2153	518	4	0	4	408	118	526	0.0095	0.00118618	2	0.003861	12	0.023166
CG1774	pgsA2	605	0	0	0	1	14	15	0.0625	0.0797391	0	0	2	0.00330579
CG1775	cgp2155	287	0	0	0	30	161	191	0.0052	0.00498386	0	0	6	0.0209059
CG1776	cgp2156	119	0	0	0	0	6	6	0.1429	0.18406	0	0	1	0.00840336
CG1777	terC	1109	1	0	1	149	125	274	0.0073	0.0473966	1	0.000901713	5	0.00450857
CG1778	ftsK	3032	1	0	1	111	80	191	0.0104	0.00525107	1	0.000329815	9	0.00296834
CG1779	cgp2159	635	4	0	4	465	780	1245	0.004	9.15e-05	2	0.00314961	16	0.0251969
CG1780	cgp2160	2156	560	1454	2014	67	25	92	21.6667	0.494798	5	0.00231911	5	0.00231911
CG1781	dapA	905	0	0	0	0	0	0	1		0	0	0	0
CG1782	thyX	752	1	16	17	553	458	1011	0.0178	9.42e-06	2	0.00265957	20	0.0265957
CG1783	dapB	746	0	3	3	8	2	10	0.3636	0.28349	1	0.00134048	2	0.00268097
CG1784	cgp2165	701	3	2442	2445	341	749	1090	2.242	4.76e-06	5	0.00713267	25	0.0356633
CG1785	gpsI	2261	0	4	4	0	0	0	5	0.0224517	4	0.00176913	0	0
CG1786	cgp2167	269	0	0	0	0	0	0	1		0	0	0	0
CG1787	iunH2	950	5186	1	5187	706	1379	2085	2.4871	0	5	0.00526316	38	0.04
CG1788	ribF	1025	3	0	3	199	261	460	0.0087	0.22428	3	0.00292683	5	0.00487805
CG1789	truB	893	0	2562	2562	333	923	1256	2.039	3.685e-05	2	0.00223964	19	0.0212766
CG1790	pptA	653	1	0	1	0	0	0	2	0.163543	1	0.00153139	0	0
CG1791	cgp2172	806	395	4187	4582	504	522	1026	4.4625	6.508e-05	4	0.00496278	23	0.028536
CG1792	dinF	1313	1898	3739	5637	573	1141	1714	3.2875	9.48e-06	5	0.00380807	28	0.0213252
CG1793	cgp2174	998	1	0	1	81	564	645	0.0031	1.94e-06	1	0.001002	21	0.0210421
CG1794	rbfA	449	0	0	0	251	38	289	0.0034	0.0409086	0	0	3	0.00668151
CG1795	cgp2176	3014	0	1	1	1	25	26	0.0741	0.0503401	1	0.000331785	5	0.00165893
CG1796	cgp2177	338	927	0	927	487	159	646	1.4343	0.015509	1	0.00295858	7	0.0207101
CG1797	nusA	998	0	0	0	0	0	0	1		0	0	0	0
CG1798	cgp2179	536	0	0	0	1	7	8	0.1111	0.0410132	0	0	3	0.00559701
CG1799	cgp2180	818	13	1	14	274	524	798	0.0188	0.00015437	4	0.00488998	19	0.0232274
CG1800	cgp2181	1604	2766	2988	5754	1033	1330	2363	2.4344	1.9e-07	10	0.00623441	43	0.026808
CG1801	cgp2182	926	2137	2	2139	1227	418	1645	1.3001	1.38e-06	5	0.00539957	28	0.0302376
CG1802	cgp2183	1034	1768	1	1769	596	713	1309	1.3511	1.966e-05	4	0.00386847	24	0.0232108
CG1803	cgp2184	1733	40	2	42	1978	1134	3112	0.0138	0	9	0.00519331	48	0.0276976
CG1804	proS	1766	0	1	1	0	1	1	1	0.5	1	0.000566251	1	0.000566251
CG1805	cgp2186	737	0	1	1	437	793	1230	0.0016	2.27e-06	1	0.00135685	20	0.027137
CG1806	cgp2187	761	955	0	955	444	821	1265	0.7551	5.279e-05	2	0.00262812	18	0.0236531
CG1807	cgp2188	1103	2	2429	2431	672	899	1571	1.5471	2.5e-07	4	0.00362647	31	0.0281052
CG1808	cysG	752	0	2804	2804	1	31	32	85	0.330009	2	0.00265957	3	0.00398936
CG1809	cgp2190	1424	725	5308	6033	1867	1604	3471	1.7379	0	6	0.00421348	42	0.0294944
CG1810	cgp2191	902	3615	0	3615	390	733	1123	3.2171	9.431e-05	3	0.00332594	19	0.0210643
CG1811	mqo	1502	3	0	3	685	608	1293	0.0031	0	2	0.00133156	36	0.023968
CG1812	cgp2193	1025	3045	2246	5291	838	1136	1974	2.6795	6.69e-06	5	0.00487805	28	0.0273171
CG1813	mtr	1397	2959	371	3330	1423	1399	2822	1.18	0	7	0.00501074	46	0.0329277
CG1814	cgp2195	476	0	0	0	44	274	318	0.0031	0.0001036	0	0	12	0.0252101
CG1815	cgp2196	359	0	0	0	273	16	289	0.0034	0.0106593	0	0	5	0.0139276
CG1816	cgp2197	731	708	0	708	556	201	757	0.9354	0.00043768	1	0.00136799	13	0.0177839
CG1817	map2	875	0	0	0	2	0	2	0.3333	0.0793895	0	0	2	0.00228571
CG1818	pbp	1868	1683	3668	5351	1593	2412	4005	1.336	0	9	0.00481799	52	0.0278373
CG1819	cgp2200	632	1060	1237	2297	805	849	1654	1.3885	6.3e-07	2	0.00316456	25	0.039557
CG1820	cgp2201	1133	2	0	2	234	206	440	0.0068	0.00072548	1	0.000882613	12	0.0105914
CG1821	cgp2202	959	3	1656	1659	1042	555	1597	1.0388	0.00011219	6	0.00625652	23	0.0239833
CG1822	cgp2204	692	3	2	5	206	910	1116	0.0054	0.00015333	3	0.00433526	17	0.0245665
CG1823	ispG	1211	1	1	2	1	0	1	1.5	0.282844	2	0.00165153	1	0.000825764
CG1824	cgp2207	1214	20460	38911	59371	181	524	705	84.0963	0.495847	21	0.0172982	25	0.0205931
CG1825	dxr	1169	0	0	0	4	0	4	0.2	0.0792008	0	0	2	0.00171086
CG1826	cgp2211	443	2355	0	2355	102	56	158	14.8176	0.120579	2	0.00451467	5	0.0112867
CG1827	cgp2212	1580	3	0	3	1034	658	1692	0.0024	2e-08	3	0.00189873	33	0.0208861
CG1828	cgp2213	857	1	1814	1815	541	574	1115	1.6272	0.00010462	3	0.00350058	19	0.0221704
CG1829	cgp2214	1100	2164	2861	5025	1044	1711	2755	1.8237	2.9e-07	5	0.00454545	33	0.03
CG1830	cgp2215	500	2005	1	2006	288	135	423	4.7335	0.00674337	2	0.004	10	0.02
CG1831	cdsA	893	0	0	0	0	1	1	0.5	0.162039	0	0	1	0.00111982
CG1832	frr	557	0	0	0	0	4	4	0.2	0.0410614	0	0	3	0.005386
CG1833	pyrH	731	4	1	5	56	0	56	0.1053	0.290098	2	0.00273598	1	0.00136799
CG1834	tsf	827	0	0	0	0	0	0	1		0	0	0	0
CG1835	rpsB	818	0	3	3	0	0	0	4	0.0794403	2	0.00244499	0	0
CG1836	cgp2223	482	0	1	1	591	1166	1757	0.0011	3.857e-05	1	0.00207469	15	0.0311203
CG1837	xerC	947	0	1	1	5	0	5	0.3333	0.5	1	0.00105597	1	0.00105597
CG1838	cgp2226	1184	1	3	4	1211	727	1938	0.0026	3e-08	3	0.00253378	31	0.0261824
CG1839	cgp2227	1523	793	3	796	1945	1626	3571	0.2231	1e-08	7	0.00459619	41	0.0269206
CG1840	cgp2228	368	0	0	0	111	175	286	0.0035	0.0106593	0	0	5	0.013587
CG1841	cgp2229	305	0	0	0	7	28	35	0.0278	0.0405394	0	0	3	0.00983607
CG1842	rnhB	668	1	734	735	999	698	1697	0.4335	0.0002701	4	0.00598802	18	0.0269461
CG1843	lepB	788	0	0	0	0	0	0	1		0	0	0	0
CG1844	cgp2234	944	1	0	1	373	236	609	0.0033	2.723e-05	1	0.00105932	17	0.0180085
CG1845	rplS	341	0	0	0	0	0	0	1		0	0	0	0
CG1846	thiE	665	413	2	415	757	564	1321	0.3147	1.432e-05	3	0.00451128	21	0.0315789
CG1847	thiO	1124	2150	1746	3896	1295	467	1762	2.2104	5e-07	4	0.00355872	30	0.0266904
CG1848	thiS	197	1039	0	1039	86	1	87	11.8182	0.0546876	1	0.00507614	5	0.0253807
CG1849	thiG	782	1274	2	1276	1125	1051	2176	0.5866	2.27e-06	3	0.00383632	24	0.0306905
CG1850	thiF	1076	1	1	2	766	668	1434	0.0021	1e-08	2	0.00185874	31	0.0288104
CG1851	tex	2276	1570	2739	4309	1299	824	2123	2.0292	1e-08	11	0.00483304	50	0.0219684
CG1852	cgp2242	977	2020	0	2020	721	1154	1875	1.0773	3e-08	1	0.00102354	28	0.0286592
CG1853	cgp2243	1331	2016	1	2017	1271	1682	2953	0.6831	1e-08	4	0.00300526	36	0.0270473
CG1854	cgp2244	1253	1	1	2	1324	1203	2527	0.0012	0	2	0.00159617	35	0.027933
CG1855	cgp2247	371	0	0	0	97	280	377	0.0026	0.00279216	0	0	7	0.0188679
CG1856	cgp2248	692	0	2	2	250	1288	1538	0.0019	3.377e-05	1	0.00144509	16	0.0231214
CG1857	trmD	869	0	6	6	39	1	40	0.1707	0.283254	1	0.00115075	2	0.0023015
CG1858	cgp2250	650	2	1167	1169	505	962	1467	0.797	3.179e-05	4	0.00615385	21	0.0323077
CG1859	rimM	515	0	0	0	0	4	4	0.2	0.164485	0	0	1	0.00194175
CG1860	cgp2252	350	0	2019	2019	70	414	484	4.1649	0.00333019	3	0.00857143	13	0.0371429
CG1861	rpsP	497	0	0	0	0	39	39	0.025	0.0799591	0	0	2	0.00402414
CG1862	cgp2254	476	3130	219	3349	1104	499	1603	2.0885	0.00052632	4	0.00840336	17	0.0357143
CG1863	cgp2255	869	0	0	0	493	300	793	0.0013	0.00102428	0	0	9	0.0103567
CG1864	cgp2256	878	1	403	404	1834	1056	2890	0.1401	6.25e-06	3	0.00341686	23	0.0261959
CG1865	srp	1643	7	0	7	90	59	149	0.0533	0.0275982	1	0.000608643	6	0.00365186
CG1866	glnD	2078	3832	6878	10710	3654	4535	8189	1.3078	0	12	0.00577478	64	0.0307988
CG1867	glnK	338	0	0	0	1389	722	2111	0.0005	1.26e-05	0	0	14	0.0414201
CG1868	amtB	1316	1	3	4	540	1087	1627	0.0031	3e-08	4	0.00303951	33	0.025076
CG1869	cgp2262	1730	0	0	0	0	0	0	1		0	0	0	0
CG1870	cgp2263	3374	58	87	145	2450	1605	4055	0.036	0	20	0.00592768	89	0.0263782
CG1871	cgp2265	3467	8	1106	1114	2193	1707	3900	0.2858	0	11	0.00317277	77	0.0222094
CG1872	cgp2266	284	1336	0	1336	115	2	117	11.3305	0.0288145	1	0.00352113	6	0.0211268
CG1873	cgp2267	1838	1234	32	1266	974	1340	2314	0.5473	1e-08	6	0.00326442	41	0.0223069
CG1874	cgp2268	860	0	0	0	1185	693	1878	0.0005	1e-07	0	0	23	0.0267442
CG1875	cgp2269	809	0	1	1	1035	1051	2086	0.001	2e-08	1	0.00123609	27	0.0333745
CG1876	cgp2270	449	0	0	0	471	414	885	0.0011	2.068e-05	0	0	14	0.0311804
CG1877	cgp2271	617	0	4	4	673	594	1267	0.0039	0.00572907	2	0.00324149	10	0.0162075
CG1878	mutM1	833	2	0	2	514	765	1279	0.0023	3.45e-05	2	0.00240096	18	0.0216086
CG1879	rnc	743	0	0	0	13	17	30	0.0323	0.0795198	0	0	2	0.00269179
CG1880	cgp2274	536	2	0	2	22	1	23	0.125	0.160113	1	0.00186567	3	0.00559701
CG1881	cgp2275	791	0	1	1	423	39	462	0.0043	0.0133828	1	0.00126422	7	0.00884956
CG1882	cgp2277	1625	3	4186	4189	674	1493	2167	1.9327	0	5	0.00307692	42	0.0258462
CG1883	cgp2279	1532	4332	1060	5392	2765	2660	5425	0.9939	0	11	0.00718016	53	0.0345953
CG1884	gdh	1343	8	0	8	120	817	937	0.0096	1.06e-06	2	0.0014892	25	0.018615
CG1885	glxK	1124	1	1	2	621	675	1296	0.0023	1.3e-07	2	0.00177936	27	0.0240214
CG1886	cgp2283	398	0	0	0	497	356	853	0.0012	7.964e-05	0	0	12	0.0301508
CG1887	galT	1328	2122	4	2126	756	1042	1798	1.1823	8e-08	5	0.00376506	34	0.0256024
CG1888	cgp2285	1265	22	0	22	1285	464	1749	0.0131	2.06e-06	4	0.00316206	27	0.0213439
CG1889	cgp2286	338	6	0	6	356	281	637	0.011	0.00593769	2	0.00591716	9	0.0266272
CG1890	cgp2287	116	0	1167	1167	45	20	65	17.697	0.193506	1	0.00862069	3	0.0258621
CG1891	cgp2288	278	0	0	0	71	12	83	0.0119	0.0810489	0	0	2	0.00719424
CG1892	glgP2	2552	1638	5	1643	2361	2782	5143	0.3196	0	11	0.00431034	77	0.0301724
CG1893	cgp2290	902	1170	2	1172	1321	819	2140	0.5479	1.32e-06	6	0.00665188	29	0.0321508
CG1894	pyk	1427	0	0	0	1	0	1	0.5	0.160787	0	0	1	0.000700771
CG1895	lgt	950	1	1	2	364	202	566	0.0053	0.0680632	2	0.00210526	6	0.00631579
CG1896	cgp2293	785	1	4498	4499	377	527	904	4.9724	0.00028079	3	0.00382166	17	0.0216561
CG1897	cgp2294	659	1	0	1	0	0	0	2	0.163353	1	0.00151745	0	0
CG1898	cgp2296	356	0	1	1	61	389	450	0.0044	0.00106607	1	0.00280899	10	0.0280899
CG1899	hisF	776	0	0	0	416	250	666	0.0015	3.3e-07	0	0	21	0.0270619
CG1900	impA	827	1	2	3	696	987	1683	0.0024	5.92e-06	3	0.00362757	22	0.0266022
CG1901	hisA	740	2	34	36	916	1821	2737	0.0135	2.62e-06	5	0.00675676	25	0.0337838
CG1902	hisH	635	2399	1551	3950	1769	2271	4040	0.9777	0.00640895	7	0.0110236	18	0.0283465
CG1903	cgp2301	1316	1	6	7	1390	1514	2904	0.0028	7e-08	6	0.00455927	35	0.0265957
CG1904	cgp2302	227	0	0	0	6	269	275	0.0036	0.0197885	0	0	4	0.0176211
CG1905	hisB	608	1205	0	1205	1114	891	2005	0.6012	2.23e-06	3	0.00493421	23	0.0378289
CG1906	hisC	1100	4041	3	4044	1351	2358	3709	1.0903	8e-08	6	0.00545455	35	0.0318182
CG1907	hisD	1328	1135	1359	2494	2145	1214	3359	0.7426	0	8	0.0060241	46	0.0346386
CG1908	cgp2306	1202	22	1	23	794	658	1452	0.0165	6e-07	3	0.00249584	27	0.0224626
CG1909	cgp2307	653	2375	828	3203	1084	548	1632	1.962	0.00025164	4	0.00612557	20	0.0306279
CG1910	cgp2308	644	1366	1	1367	259	28	287	4.75	0.0244141	2	0.00310559	8	0.0124224
CG1911	cgp2309	563	109	2	111	746	644	1390	0.0805	0.00143698	4	0.0071048	15	0.026643
CG1912	glgX	2510	7582	4191	11773	4131	3701	7832	1.5031	0	13	0.00517928	85	0.0338645
CG1913	cgp2311	803	0	1573	1573	445	647	1092	1.4401	1.6e-07	1	0.00124533	25	0.0311333
CG1914	gip	776	0	0	0	577	325	902	0.0011	1.35e-06	0	0	19	0.0244845
CG1915	idhA3	1013	2	2507	2509	650	1480	2130	1.1779	0	4	0.00394867	36	0.035538
CG1916	cgp2314	998	0	2	2	700	525	1225	0.0024	3.9e-07	2	0.00200401	25	0.0250501
CG1917	cgp2315	731	4	0	4	672	679	1351	0.0037	0.00062411	3	0.00410397	15	0.0205198
CG1918	cgp2317	1040	1	3	4	334	421	755	0.0066	3.28e-06	3	0.00288462	24	0.0230769
CG1919	cgp2318	989	5310	14	5324	597	1166	1763	3.0187	8.87e-06	6	0.00606673	28	0.0283114
CG1920	cgp2320	395	1	0	1	332	324	656	0.003	1.026e-05	1	0.00253165	16	0.0405063
CG1921	cgp2321	1430	0	2	2	1005	868	1873	0.0016	0	2	0.0013986	33	0.0230769
CG1922	cgp2322	608	0	1339	1339	544	670	1214	1.1029	4.775e-05	3	0.00493421	19	0.03125
CG1923	treY	2435	1561	2696	4257	1180	1852	3032	1.4039	0	6	0.00246407	57	0.0234086
CG1924	cgp2324	1025	5	1	6	240	808	1048	0.0067	0.0003832	4	0.00390244	18	0.017561
CG1925	cgp2325	131	0	1	1	95	133	228	0.0087	0.0224877	1	0.00763359	5	0.0381679
CG1926	cgp2326	374	0	0	0	350	412	762	0.0013	3.305e-05	0	0	13	0.0347594
CG1927	cgp2328	1040	2184	1	2185	686	1522	2208	0.9896	5e-08	4	0.00384615	32	0.0307692
CG1928	cgp2329	1046	2185	3928	6113	1129	1386	2515	2.43	8.9e-07	8	0.00764818	36	0.0344168
CG1929	cgp2330	380	0	1238	1238	298	687	985	1.2566	0.00161642	3	0.00789474	13	0.0342105
CG1930	cgp2331	233	0	1	1	467	162	629	0.0032	0.00660432	1	0.00429185	7	0.0300429
CG1931	cgp2332	653	0	1	1	437	684	1121	0.0018	0.00049594	1	0.00153139	12	0.0183767
CG1932	treZ	1724	2380	6331	8711	1208	1393	2601	3.3482	4e-08	8	0.00464037	44	0.025522
CG1933	ilvA	1310	1	3621	3622	1538	2182	3720	0.9737	0	3	0.00229008	52	0.0396947
CG1934	cgp2336	503	1818	1187	3005	564	397	961	3.1247	0.00321928	2	0.00397614	12	0.0238569
CG1935	cgp2337	1205	1115	3238	4353	973	2135	3108	1.4005	0	8	0.006639	48	0.039834
CG1936	dnaE1	3566	0	0	0	1	1	2	0.3333	0.0788322	0	0	2	0.000560852
CG1937	cgp2339	842	1	2	3	544	491	1035	0.0039	1.38e-05	3	0.00356295	21	0.0249406
CG1938	cgp2340	470	1	2	3	148	68	216	0.0184	0.00441111	2	0.00425532	10	0.0212766
CG1939	cgp2341	986	0	0	0	404	700	1104	0.0009	1.92e-06	0	0	19	0.0192698
CG1940	cgp2342	887	1	0	1	448	401	849	0.0024	7.5e-07	1	0.0011274	22	0.0248027
CG1941	cgp2343	2654	4090	970	5060	2606	2541	5147	0.9831	0	12	0.00452148	70	0.0263753
CG1942	cgp2344	953	0	1	1	301	541	842	0.0024	1e-08	1	0.00104932	28	0.0293809
CG1943	cgp2345	581	4	1967	1971	715	593	1308	1.5065	0.00921738	5	0.00860585	14	0.0240964
CG1944	rluD	932	15118	12018	27136	542	388	930	29.1482	0.0965993	17	0.0182403	29	0.0311159
CG1945	IspA	572	0	0	0	0	101	101	0.0098	0.0797869	0	0	2	0.0034965
CG1946	cgp2348	1004	1145	882	2027	636	726	1362	1.4879	2.4e-07	6	0.0059761	33	0.0328685
CG1947	cgp2349	1652	1920	1583	3503	1275	702	1977	1.7715	1.4e-07	5	0.00302663	35	0.0211864
CG1948	cgp2350	602	1	1	2	202	308	510	0.0059	0.0187564	2	0.00332226	8	0.013289
CG1949	ansA	977	1258	0	1258	354	134	488	2.5746	0.00083381	2	0.00204708	14	0.0143296
CG1950	cgp2353	317	1646	2	1648	388	136	524	3.141	0.0163491	3	0.00946372	9	0.0283912
CG1951	tnp2e	1514	0	0	0	0	0	0	1		0	0	0	0
CG1952	dinP	1403	5	5224	5229	1553	1126	2679	1.9515	2.7e-07	4	0.00285103	31	0.0220955
CG1953	cgp2356	860	7	1263	1270	994	639	1633	0.7778	0.00131471	7	0.00813953	20	0.0232558
CG1954	cgp2357	1004	507	1	508	886	262	1148	0.443	0.0003706	3	0.00298805	17	0.0169323
CG1955	cgp2358	629	2	0	2	539	616	1155	0.0026	2.921e-05	1	0.00158983	16	0.0254372
CG1956	ileS	3164	0	3	3	1	0	1	2	0.281467	2	0.000632111	1	0.000316056
CG1957	cgp2360	218	0	2812	2812	460	33	493	5.6943	0.0148614	1	0.00458716	7	0.0321101
CG1958	cgp2361	1097	0	1560	1560	238	146	384	4.0545	0.5	2	0.00182315	2	0.00182315
CG1959	cgp2362	287	2	0	2	295	227	522	0.0057	0.011283	2	0.00696864	8	0.0278746
CG1960	cgp2363	458	0	0	0	2	27	29	0.0333	0.0409472	0	0	3	0.00655022
CG1961	cgp2364	704	0	0	0	546	666	1212	0.0008	1.862e-05	0	0	15	0.0213068
CG1962	cgp2365	740	7	1	8	802	332	1134	0.0079	0.00038995	4	0.00540541	17	0.022973
CG1963	ftsZ	1328	0	0	0	1	4	5	0.1667	0.0413875	0	0	3	0.00225904
CG1964	ftsQ	668	1	0	1	36	0	36	0.0541	0.5	1	0.00149701	1	0.00149701
CG1965	cgp2368	1460	1	0	1	0	0	0	2	0.16075	1	0.000684932	0	0
CG1966	murG	1091	0	0	0	0	0	0	1		0	0	0	0
CG1967	ftsW	1652	1	2802	2803	194	7	201	13.8812	0.0226673	3	0.00181598	10	0.00605327
CG1968	murD	1418	0	0	0	1	2	3	0.25	0.0414019	0	0	3	0.00211566
CG1969	mraY	1100	1	0	1	174	0	174	0.0114	0.0857562	1	0.000909091	4	0.00363636
CG1970	murF	1544	0	0	0	44	24	68	0.0145	0.0790762	0	0	2	0.00129534
CG1971	murE	1565	1	0	1	1	0	1	1	0.5	1	0.000638978	1	0.000638978
CG1972	ftsI	2114	0	0	0	97	170	267	0.0037	0.0414807	0	0	3	0.00141911
CG1973	cgp2376	797	1	1	2	107	106	213	0.014	0.189891	2	0.00250941	4	0.00501882
CG1974	mraW	1013	3435	0	3435	1088	359	1447	2.3729	0.00064356	2	0.00197433	15	0.0148075
CG1975	mraZ	431	1	0	1	395	511	906	0.0022	0.00133363	1	0.00232019	10	0.0232019
CG1976	cgp2380	389	2	0	2	44	440	484	0.0062	0.00376451	2	0.00514139	10	0.0257069
CG1977	cgp2381	425	350	2	352	909	714	1623	0.2174	0.00018665	3	0.00705882	16	0.0376471
CG1978	cgp2382	563	4	1	5	653	587	1240	0.0048	1.264e-05	3	0.0053286	20	0.035524
CG1979	metF	980	2	1783	1785	904	825	1729	1.0324	3.5e-07	4	0.00408163	29	0.0295918
CG1980	idsA	1100	2	2	4	297	639	936	0.0053	6.433e-05	4	0.00363636	21	0.0190909
CG1981	cgp2385	1529	0	1	1	584	661	1245	0.0016	0	1	0.000654022	36	0.0235448
CG1982	cgp2386	371	1	0	1	153	165	318	0.0063	0.00116214	1	0.00269542	10	0.0269542
CG1983	pknL	2222	1524	3	1527	1109	1511	2620	0.583	0	6	0.00270027	54	0.0243024
CG1984	cgp2389	1238	1	1	2	914	1247	2161	0.0014	0	2	0.00161551	40	0.0323102
CG1985	cgp2390	1310	1	1164	1165	644	618	1262	0.9232	2e-08	3	0.00229008	33	0.0251908
CG1986	aroG	1388	1	1	2	483	157	640	0.0047	0.00452696	2	0.00144092	11	0.00792507
CG1987	cgp2392	506	0	0	0	0	1	1	0.5	0.16478	0	0	1	0.00197628
CG1988	cgp2393	2438	2	29	31	2857	2902	5759	0.0056	0	9	0.00369155	83	0.0340443
CG1989	cmt4	1451	2	2	4	860	1145	2005	0.0025	0	4	0.00275672	38	0.0261888
CG1990	cgp2395	179	4882	1	4883	197	375	572	8.5236	0.166173	3	0.0167598	6	0.0335196
CG1991	cgp2397	1190	0	1	1	378	622	1000	0.002	0.00040298	1	0.000840336	13	0.0109244
CG1992	plsC	737	0	0	0	0	4	4	0.2	0.162722	0	0	1	0.00135685
CG1993	glk	971	1	0	1	32	4	36	0.0541	0.154768	1	0.00102987	3	0.0030896
CG1994	cgp2400	1145	0	574	574	0	2	2	191.667	0.280784	2	0.00174672	1	0.000873362
CG1995	cgp2401	1019	2663	37	2700	1311	243	1554	1.737	0.00023081	5	0.00490677	21	0.0206084
CG1996	cgp2402	629	1	331	332	420	461	881	0.3776	6.665e-05	4	0.0063593	20	0.0317965
CG1997	qcrB	1619	1	1	2	0	0	0	3	0.0790484	2	0.00123533	0	0
CG1998	qcrA1	1226	0	0	0	0	7	7	0.125	0.0791922	0	0	2	0.00163132
CG1999	qcrC	887	0	0	0	1	1	2	0.3333	0.0793689	0	0	2	0.00225479
CG2000	ctaE	617	0	1	1	0	0	0	2	0.163543	1	0.00162075	0	0
CG2001	cgp2408	431	0	0	0	0	0	0	1		0	0	0	0
[truncated: 938 more rows]
