# Supplementary material for: The conserved σD envelope stress response monitors multiple aspects of envelope integrity in corynebacteria
Source: PLoS Genet. 2024 Jun 3;20(6):e1011127. doi: 10.1371/journal.pgen.1011127 (PMC11175481; doi:10.1371/journal.pgen.1011127)
Supplement: S5 Table — (ZIP) [file pgen.1011127.s015.zip]

Archive with 33 entries (32 files):
- Beta-gal Numerical data/
- Beta-gal Numerical data/FigS9-Trehalose.pzfx
- __MACOSX/Beta-gal Numerical data/._FigS9-Trehalose.pzfx
- Beta-gal Numerical data/Fig3C-EMBActivation.pzfx
- __MACOSX/Beta-gal Numerical data/._Fig3C-EMBActivation.pzfx
- Beta-gal Numerical data/FigS4-PGPanel.pzfx
- __MACOSX/Beta-gal Numerical data/._FigS4-PGPanel.pzfx
- Beta-gal Numerical data/.DS_Store
- __MACOSX/Beta-gal Numerical data/._.DS_Store
- Beta-gal Numerical data/Fig3B-PorinOE.pzfx
- __MACOSX/Beta-gal Numerical data/._Fig3B-PorinOE.pzfx
- Beta-gal Numerical data/FigS8-LM-LAM.pzfx
- __MACOSX/Beta-gal Numerical data/._FigS8-LM-LAM.pzfx
- Beta-gal Numerical data/FigS6-pksActivation.pzfx
- __MACOSX/Beta-gal Numerical data/._FigS6-pksActivation.pzfx
- Beta-gal Numerical data/Fig4B-ubiA.prism
- __MACOSX/Beta-gal Numerical data/._Fig4B-ubiA.prism
- Beta-gal Numerical data/Fig5B-MAPanel.prism
- __MACOSX/Beta-gal Numerical data/._Fig5B-MAPanel.prism
- Beta-gal Numerical data/Beta-galactosidase-RawData.xlsx
- __MACOSX/Beta-gal Numerical data/._Beta-galactosidase-RawData.xlsx
- Beta-gal Numerical data/Fig4E-aftA.prism
- __MACOSX/Beta-gal Numerical data/._Fig4E-aftA.prism
- Beta-gal Numerical data/Fig3A-CandidatePanel.pzfx
- __MACOSX/Beta-gal Numerical data/._Fig3A-CandidatePanel.pzfx
- Beta-gal Numerical data/Fig4F-AftCDB.prism
- __MACOSX/Beta-gal Numerical data/._Fig4F-AftCDB.prism
- Beta-gal Numerical data/Fig5C-AU1235.pzfx
- __MACOSX/Beta-gal Numerical data/._Fig5C-AU1235.pzfx
- Beta-gal Numerical data/Fig5D-cmpL.pzfx
- __MACOSX/Beta-gal Numerical data/._Fig5D-cmpL.pzfx
- Beta-gal Numerical data/Fig4C-TCA1.prism
- __MACOSX/Beta-gal Numerical data/._Fig4C-TCA1.prism
