# Supplementary material for: The conserved σD envelope stress response monitors multiple aspects of envelope integrity in corynebacteria
Source: PLoS Genet. 2024 Jun 3;20(6):e1011127. doi: 10.1371/journal.pgen.1011127 (PMC11175481; doi:10.1371/journal.pgen.1011127)
Supplement: S5 Table — (ZIP) [file pgen.1011127.s015.zip › Beta-gal Numerical data/Beta-galactosidase-RawData.xlsx]

## Sheet: Candidate Panel (Fig. 3A)
Replicate #1:		Normalized to OD600 = 0.75			All strains contain pEMH121
01.31.22
Strain	OD420	Time	Miller units
MB001	0.319	60	7.08889
ΔsigD	0.227	60.25	5.02351
ΔrsdA	1.422	21	90.2857
ΔmarP	0.314	60.25	6.94882
Δrip1	0.349	60.25	7.72337
cmt1::zeo	0.526	60	11.6889
Δpks	1.485	27	73.3333
Amp (high)	0.811	60	18.0222
Amp (low)	0.517	60	11.4889
EMB (high)	1.777	20.92	113.257
EMB (low)	2.097	21	133.143
Replicate #2:		Normalized to OD600 = 0.75			All strains contain pEMH121
02.02.22
Strain	OD420	Time	Miller units
MB001	0.356	60	7.91111
ΔsigD	0.258	60	5.73333
ΔrsdA	1.99	20	132.667
ΔmarP	0.304	60	6.75556
Δrip1	0.297	60	6.6
cmt1::zeo	0.439	60	9.75556
Δpks	1.93	31	83.0108
Amp (high)	0.538	60	11.9556
Amp (low)	0.771	60	17.1333
EMB (high)	1.189	20	79.2667
EMB (low)	1.901	20	126.733
Replicate #3:		Normalized to OD600 = 0.75			All strains contain pEMH121
02.06.22
Strain	OD420	Time	Miller units
MB001	0.289	60	6.42222
ΔsigD	0.24	60	5.33333
ΔrsdA	1.54	20	102.667
ΔmarP	0.291	60	6.46667
Δrip1	0.261	59.75	5.82427
cmt1::zeo	0.585	60	13
Δpks	1.73	31	74.4086
Amp (high)	0.728	60	16.1778
Amp (low)	0.846	60	18.8
EMB (high)	2.237	20	149.133
EMB (low)	2.239	20	149.267

## Sheet: PorH OE (Fig. 3B)
Replicate #1:		Normalized to OD600 = 0.75			All strains contain pEMH304
05.16.22
Strain	OD420	Time	Miller units
MB001 pEMH309	0.321	60	7.13333
ΔsigD pEMH309	0.238	60	5.28889
ΔrsdA pEMH309	1.375	20	91.6667
MB001 pEMH306	0.403	60	8.95556
ΔsigD pEMH306	0.245	60	5.44444
ΔrsdA pEMH306	0.968	20	64.5333
Replicate #2:		Normalized to OD600 = 0.75			All strains contain pEMH304
05.17.22
Strain	OD420	Time	Miller units
MB001 pEMH309	0.301	60	6.68889
ΔsigD pEMH309	0.189	60	4.2
ΔrsdA pEMH309	1.139	20	75.9333
MB001 pEMH306	0.374	60	8.31111
ΔsigD pEMH306	0.204	60	4.53333
ΔrsdA pEMH306	1.364	20	90.9333
Replicate #3:		Normalized to OD600 = 0.75			All strains contain pEMH304
05.18.22
Strain	OD420	Time	Miller units
MB001 pEMH309	0.235	60	5.22222
ΔsigD pEMH309	0.168	60	3.73333
ΔrsdA pEMH309	1.741	20	116.067
MB001 pEMH306	0.252	60	5.6
ΔsigD pEMH306	0.257	60	5.71111
ΔrsdA pEMH306	1.153	20	76.8667

## Sheet: EMB (Fig. 3C, Fig. S7)
Replicate #1:		Normalized to OD600 = 0.75			All strains contain pEMH121
02.07.22
Strain	OD420	Time	Miller units
MB001 (- EMB) mid-log	0.872	37	31.4234
ΔsigD (- EMB) mid-log	0.794	60	17.6444
ΔrsdA (- EMB) mid-log	2.297	27	113.432
ΔmarP (- EMB) mid-log	0.922	60	20.4889
Δrip1 (- EMB) mid-log	1.06	60	23.5556
MB001 (+ EMB) mid-log	1.381	37	49.7658
ΔsigD (+ EMB) mid-log	0.73	60	16.2222
ΔrsdA (+ EMB) mid-log	2.305	27	113.827
ΔmarP (+ EMB) mid-log	0.805	60	17.8889
Δrip1 (+ EMB) mid-log	0.817	60	18.1556
MB001 (- EMB) stat	0.262	60	5.82222
ΔsigD (- EMB) stat	0.23	60	5.11111
ΔrsdA (- EMB) stat	1.753	27	86.5679
ΔmarP (- EMB) stat	0.3	60	6.66667
Δrip1 (- EMB) stat	0.255	60	5.66667
MB001 (+ EMB) stat	1.397	27	68.9877
ΔsigD (+ EMB) stat	0.28	60	6.22222
ΔrsdA (+ EMB) stat	2.99	27	147.654
ΔmarP (+ EMB) stat	0.376	60	8.35556
Δrip1 (+ EMB) stat	0.931	60	20.6889
Replicate #2:		Normalized to OD600 = 0.75			All strains contain pEMH121
02.08.22
Strain	OD420	Time	Miller units
MB001 (- EMB) mid-log	0.693	60	15.4
ΔsigD (- EMB) mid-log	0.764	60	16.9778
ΔrsdA (- EMB) mid-log	1.992	25	106.24
ΔmarP (- EMB) mid-log	0.266	60	5.91111
Δrip1 (- EMB) mid-log	0.303	60	6.73333
MB001 (+ EMB) mid-log	1.126	36	41.7037
ΔsigD (+ EMB) mid-log	0.702	60	15.6
ΔrsdA (+ EMB) mid-log	2.184	25	116.48
ΔmarP (+ EMB) mid-log	0.813	60	18.0667
Δrip1 (+ EMB) mid-log	0.874	60	19.4222
MB001 (- EMB) stat	0.253	60	5.62222
ΔsigD (- EMB) stat	0.207	60	4.6
ΔrsdA (- EMB) stat	1.329	25	70.88
ΔmarP (- EMB) stat	0.266	60	5.91111
Δrip1 (- EMB) stat	0.303	60	6.73333
MB001 (+ EMB) stat	1.875	25	100
ΔsigD (+ EMB) stat	0.344	60	7.64444
ΔrsdA (+ EMB) stat	2.08	25	110.933
ΔmarP (+ EMB) stat	0.593	60	13.1778
Δrip1 (+ EMB) stat	1.226	60	27.2444
Replicate #3:		Normalized to OD600 = 0.75			All strains contain pEMH121
02.09.22
Strain	OD420	Time	Miller units
MB001 (- EMB) mid-log	0.814	60	18.0889
ΔsigD (- EMB) mid-log	0.765	60	17
ΔrsdA (- EMB) mid-log	1.939	20	129.267
ΔmarP (- EMB) mid-log	0.996	60	22.1333
Δrip1 (- EMB) mid-log	0.799	60	17.7556
MB001 (+ EMB) mid-log	1.403	35	53.4476
ΔsigD (+ EMB) mid-log	0.706	60	15.6889
ΔrsdA (+ EMB) mid-log	1.55	16	129.167
ΔmarP (+ EMB) mid-log	0.866	60	19.2444
Δrip1 (+ EMB) mid-log	0.791	60	17.5778
MB001 (- EMB) stat	0.259	60	5.75556
ΔsigD (- EMB) stat	0.166	60	3.68889
ΔrsdA (- EMB) stat	1.377	20	91.8
ΔmarP (- EMB) stat	0.158	60	3.51111
Δrip1 (- EMB) stat	0.249	60	5.53333
MB001 (+ EMB) stat	1.55	20	103.333
ΔsigD (+ EMB) stat	0.433	60	9.62222
ΔrsdA (+ EMB) stat	1.909	16	159.083
ΔmarP (+ EMB) stat	0.382	60	8.48889
Δrip1 (+ EMB) stat	1.084	60	24.0889

## Sheet: AU1235 (Fig. 5C)
Replicate #1:		Normalized to OD600 = 0.75			All strains contain pEMH121
02.15.22
Strain	OD420	Time	Miller units
MB001 + DMSO	0.233	60	5.17778
ΔsigD + DMSO	0.174	60	3.86667
ΔrsdA + DMSO	1.335	21	84.7619
ΔcmpL4 + DMSO	0.235	60	5.22222
MB001 + AU1235	0.319	60	7.08889
ΔcmpL4 + AU1235	0.398	60	8.84444
Replicate #2:		Normalized to OD600 = 0.75			All strains contain pEMH121
02.16.22
Strain	OD420	Time	Miller units
MB001 + DMSO	0.223	60	4.95556
ΔsigD + DMSO	0.179	60	3.97778
ΔrsdA + DMSO	1.791	20	119.4
ΔcmpL4 + DMSO	0.227	60	5.04444
MB001 + AU1235	0.218	60	4.84444
ΔcmpL4 + AU1235	0.578	60	12.8444
Replicate #1:		Normalized to OD600 = 0.75			All strains contain pEMH121
02.17.22
Strain	OD420	Time	Miller units
MB001 + DMSO	0.236	60	5.24444
ΔsigD + DMSO	0.188	60	4.17778
ΔrsdA + DMSO	2.157	20	143.8
ΔcmpL4 + DMSO	0.276	60	6.13333
MB001 + AU1235	0.321	60	7.13333
ΔcmpL4 + AU1235	0.52	60	11.5556

## Sheet: CmpL (Fig. 5D)
Replicate #1:		Normalized to OD600 = 0.75			All strains contain pEMH121
03.06.23
Strain	OD420	Time	Miller units
MB001	0.292	60	6.48889
ΔsigD	0.151	60	3.35556
ΔrsdA	0.982	13	100.718
Δpks	0.799	13	81.9487
ΔcmpL4	0.251	60	5.57778
ΔcmpL1	0.296	60	6.57778
ΔcmpL1/4	0.684	40	22.8
ΔcmpL1-4	0.151	60	3.35556
Replicate #2:		Normalized to OD600 = 0.75			All strains contain pEMH121
03.07.23
Strain	OD420	Time	Miller units
MB001	0.204	60	4.53333
ΔsigD	0.14	60	3.11111
ΔrsdA	0.774	13	79.3846
Δpks	0.774	13	79.3846
ΔcmpL4	0.195	60	4.33333
ΔcmpL1	0.277	60	6.15556
ΔcmpL1/4	0.578	60	12.8444
ΔcmpL1-4	0.585	60	13
Replicate #3:		Normalized to OD600 = 0.75			All strains contain pEMH121
03.08.23
Strain	OD420	Time	Miller units
MB001	0.257	60	5.71111
ΔsigD	0.172	60	3.82222
ΔrsdA	0.797	12	88.5556
Δpks	1.394	12	154.889
ΔcmpL4	0.225	60	5
ΔcmpL1	0.281	60	6.24444
ΔcmpL1/4	0.66	60	14.6667
ΔcmpL1-4	0.824	60	18.3111

## Sheet: MA Panel (Fig. 5B)
Replicate #1:		Normalized to OD600 = 0.75			All strains contain pEMH121
01.19.23
Strain	OD420	Time	Miller units
MB001	0.186	60	4.13333
ΔsigD	0.135	60	3
ΔrsdA	0.752	16	62.6667
Δpks	0.803	16	66.9167
ΔpptA	0.933	16	77.75
ΔpccB	1.156	16	96.3333
ΔfadD2	1.072	16	89.3333
ΔahfA	0.761	16	63.4167
ΔcmrA	0.798	25	42.56
ΔtmaT	0.23	60	5.11111
ΔmmpA	0.194	60	4.31111
Replicate #2:		Normalized to OD600 = 0.75			All strains contain pEMH121
01.23.23
Strain	OD420	Time	Miller units
MB001	0.171	60	3.8
ΔsigD	0.232	60	5.15556
ΔrsdA	1.257	15.25	109.902
Δpks	0.869	15.25	75.9781
ΔpptA	1.333	15.25	116.546
ΔpccB	1.217	15.25	106.404
ΔfadD2	0.737	15.25	64.4372
ΔahfA	1.202	25	64.1067
ΔcmrA	0.927	31	39.871
ΔtmaT	0.257	60	5.71111
ΔmmpA	0.207	60	4.6
Replicate #3:		Normalized to OD600 = 0.75			All strains contain pEMH121
01.25.23
Strain	OD420	Time	Miller units
MB001	0.205	60	4.55556
ΔsigD	0.137	60	3.04444
ΔrsdA	1.124	16	93.6667
Δpks	0.824	16	68.6667
ΔpptA	1.05	16	87.5
ΔpccB	0.973	16	81.0833
ΔfadD2	0.989	16	82.4167
ΔahfA	1.128	16	94
ΔcmrA	1.335	16	111.25
ΔtmaT	0.218	60	4.84444
ΔmmpA	0.185	60	4.11111

## Sheet: TCA1 (Fig. 4C)
Replicate #1:		Normalized to OD600 = 0.75			All strains contain pEMH121
3.06.23
Strain	OD420	Time	Miller units
MB001	0.233	60	5.17778
ΔsigD	0.173	60	3.84444
ΔrsdA	0.743	13	76.2051
MB001 + EMB	1.115	13	114.359
MB001 + TCA1	1.079	13	110.667
MB001 + EMB + TCA1	0.808	13	82.8718
Replicate #2:		Normalized to OD600 = 0.75			All strains contain pEMH121
3.07.23
Strain	OD420	Time	Miller units
MB001	0.236	60	5.24444
ΔsigD	0.168	60	3.73333
ΔrsdA	0.741	13	76
MB001 + EMB	1.252	13	128.41
MB001 + TCA1	1.047	13	107.385
MB001 + EMB + TCA1	1.048	13	107.487
Replicate #3:		Normalized to OD600 = 0.75			All strains contain pEMH121
3.08.23
Strain	OD420	Time	Miller units
MB001	0.283	60	6.28889
ΔsigD	0.181	60	4.02222
ΔrsdA	0.958	12	106.444
MB001 + EMB	1.702	12	189.111
MB001 + TCA1	1.018	12	113.111
MB001 + EMB + TCA1	0.721	12	80.1111

## Sheet: ubiA (Fig. 4B)
Replicate #1:		Normalized to OD600 = 0.75			All strains contain pEMH121
05.01.23
Strain	OD420	Time	Miller units
MB001	0.265	60	5.88889
ΔsigD	0.163	60	3.62222
ΔrsdA	1.091	10	145.467
MB001 + EMB	1.01	10	134.667
ubiA::kan	0.639	10	85.2
Replicate #2:		Normalized to OD600 = 0.75			All strains contain pEMH121
05.01.23
Strain	OD420	Time	Miller units
MB001	0.298	60	6.62222
ΔsigD	0.177	60	3.93333
ΔrsdA	1.167	10	155.6
MB001 + EMB	1.128	10	150.4
ubiA::kan	0.64	10	85.3333
Replicate #3:		Normalized to OD600 = 0.75			All strains contain pEMH121
05.01.23
Strain	OD420	Time	Miller units
MB001	0.279	60	6.2
ΔsigD	0.196	60	4.35556
ΔrsdA	0.968	10	129.067
MB001 + EMB	1.089	10	145.2
ubiA::kan	0.69	10	92

## Sheet: aftA (Fig. 4E)
Replicate #1:		Normalized to OD600 = 0.75			All strains contain pEMH121
05.10.23
Strain	OD420	Time	Miller units
MB001	0.293	60	6.51111
ΔsigD	0.131	60	2.91111
ΔrsdA	1.272	14	121.143
MB001 + EMB	1.72	14	163.81
aftA::kan	1.164	14	110.857
Replicate #2:		Normalized to OD600 = 0.75			All strains contain pEMH121
05.10.23
Strain	OD420	Time	Miller units
MB001	0.282	60	6.26667
ΔsigD	0.174	60	3.86667
ΔrsdA	1.043	14	99.3333
MB001 + EMB	1.319	14	125.619
aftA::kan	1.482	14	141.143
Replicate #3:		Normalized to OD600 = 0.75			All strains contain pEMH121
05.10.23
Strain	OD420	Time	Miller units
MB001	0.251	60	5.57778
ΔsigD	0.134	60	2.97778
ΔrsdA	0.808	14	76.9524
MB001 + EMB	0.879	4.5	260.444
aftA::kan	1.392	14	132.571

## Sheet: aft emb (Fig. 4F)
Replicate #1:		Normalized to OD600 = 0.75			All strains contain pEMH121
04.22.23
Strain	OD420	Time	Miller units
MB001	0.375	60	8.33333
ΔsigD	0.155	60	3.44444
ΔrsdA	0.997	11	120.848
MB001 + EMB	0.98	10	130.667
emb::kan	1.456	10	194.133
aftB::kan	1.166	35	44.419
ΔaftC	0.967	60	21.4889
ΔaftD	0.361	52	9.25641
Replicate #2:		Normalized to OD600 = 0.75			All strains contain pEMH121
04.23.23
Strain	OD420	Time	Miller units
MB001	0.235	60	5.22222
ΔsigD	0.122	60	2.71111
ΔrsdA	0.661	10	88.1333
MB001 + EMB	0.689	10	91.8667
emb::kan	0.909	10	121.2
aftB::kan	0.628	33	25.3737
ΔaftC	0.64	58	14.7126
ΔaftD	0.131	60	2.91111
Replicate #3:		Normalized to OD600 = 0.75			All strains contain pEMH121
04.24.23
Strain	OD420	Time	Miller units
MB001	0.223	60	4.95556
ΔsigD	0.182	60	4.04444
ΔrsdA	0.933	11	113.091
MB001 + EMB	0.865	18	64.0741
emb::kan	0.993	6	220.667
aftB::kan	0.793	28	37.7619
ΔaftC	0.621	60	13.8
ΔaftD	0.249	60	5.53333

[truncated: 4 more sheets: PG panel (Fig. S4), pks Activation (Fig. S6), Trehalose (Fig. S9), LM LAM (Fig. S8)]
