# Supplementary material for: The conserved σD envelope stress response monitors multiple aspects of envelope integrity in corynebacteria
Source: PLoS Genet. 2024 Jun 3;20(6):e1011127. doi: 10.1371/journal.pgen.1011127 (PMC11175481; doi:10.1371/journal.pgen.1011127)
Supplement: S6 Table — (ZIP) [file pgen.1011127.s016.zip]

Archive with 7 entries (6 files):
- 6TMR-Tre Numerical Data/
- 6TMR-Tre Numerical Data/.DS_Store
- __MACOSX/6TMR-Tre Numerical Data/._.DS_Store
- 6TMR-Tre Numerical Data/FigS10-AU1235.pzfx
- __MACOSX/6TMR-Tre Numerical Data/._FigS10-AU1235.pzfx
- 6TMR-Tre Numerical Data/FigS10-AU1235.xlsx
- __MACOSX/6TMR-Tre Numerical Data/._FigS10-AU1235.xlsx
