# Supplementary material for: The conserved σD envelope stress response monitors multiple aspects of envelope integrity in corynebacteria
Source: PLoS Genet. 2024 Jun 3;20(6):e1011127. doi: 10.1371/journal.pgen.1011127 (PMC11175481; doi:10.1371/journal.pgen.1011127)
Supplement: S6 Table — (ZIP) [file pgen.1011127.s016.zip › 6TMR-Tre Numerical Data/FigS10-AU1235.xlsx]

## Sheet: Sheet4
Application: Tecan i-control				Tecan i-control , 2.0.10.0
Device: infinite 200Pro				Serial number: 1809012048				Serial number of connected stacker:
Firmware: V_5.31_04/18_InfiniteRX (Mar 28 2018/16.41.26)				MAI, V_5.31_04/18_InfiniteRX (Mar 28 2018/16.41.26)
Date:	2022-02-14
Time:	3:26:13 PM
System				HIM-PLATE-READE
User				HIM-Plate-Reade\PlateReader
Plate				Corning 96 Flat Bottom Black Polystyrene Cat. No.: 3631 [COR96fb clear bottom.pdfx]
Plate-ID (Stacker)
Label: Label1
Mode				Absorbance
Measurement Wavelength				600	nm
Bandwidth				9	nm
Number of Flashes				25
Settle Time				0	ms
Part of Plate				A1-F12
Start Time:	2/14/2022 3:26:13 PM
	Temperature: 37.6 °C
<>	1	2	3	4	5	6	7	8	9	10	11	12
A	0.0337	0.0455	0.0459	0.0462	0.0476	0.0452	0.045	0.0472	0.0462	0.047	0.046	0.0448
B	0.1484	0.1899	0.1605	0.1682	0.1157	0.1173	0.1494	0.1611	0.1443	0.1465	0.12	0.1274
C	0.1193	0.1186	0.1193	0.1197	0.1125	0.1116	0.1175	0.1194	0.1208	0.1214	0.1316	0.1302
D	0.1134	0.1148	0.1083	0.1079	0.1113	0.1088	0.1186	0.1169	0.1158	0.1171	0.1242	0.1215
E	0.1139	0.117	0.1071	0.1093	0.0863	0.0853	0.1221	0.1199	0.1118	0.1126	0.1206	0.121
F	0.1106	0.1127	0.111	0.1146	0.1197	0.1166	0.1114	0.112	0.1123	0.1126	0.1187	0.1181
End Time:	2/14/2022 3:27:13 PM
Label: Label2
Mode				Fluorescence Bottom Reading
Excitation Wavelength				532	nm
Emission Wavelength				580	nm
Excitation Bandwidth				9	nm
Emission Bandwidth				20	nm
Gain				100	Manual
Number of Flashes				25
Integration Time				20	µs
Lag Time				0	µs
Settle Time				0	ms
Part of Plate				A1-F12
Start Time:	2/14/2022 3:27:16 PM
	Temperature: 36.9 °C
<>	1	2	3	4	5	6	7	8	9	10	11	12			RELATIVE
A	3	2	4	3	3	3	3	3	4	3	4	4			DMSO						6TMR-Tre
B	4	3	3	3	4	4	7	8	4	5	6	6		pks13	26.9542	15.7978	18.6916	17.8359	34.5722	34.1006	46.8541	49.6586	27.72	34.1297	50	47.0958
C	3	3	3	4	4	3	78	76	111	111	99	97		MB001 untreated	25.1467	25.2951	25.1467	33.4169	35.5556	26.8817	663.83	636.516	918.874	914.333	752.28	745.008
D	4	3	3	3	3	3	137	142	113	115	144	143		MB001 AU1235	35.2734	26.1324	27.7008	27.8035	26.9542	27.5735	1155.14	1214.71	975.82	982.067	1159.42	1176.95
E	3	4	3	4	4	3	77	77	48	49	61	62		cgp_0284 untreated	26.3389	34.188	28.0112	36.5965	46.3499	35.17	630.631	642.202	429.338	435.169	505.804	512.397
F	3	3	3	2	3	3	24	24	25	25	23	21		cgp_0284 AU1235	27.1248	26.6193	27.027	17.452	25.0627	25.729	215.44	214.286	222.618	222.025	193.766	177.815
															DMSO			6TMR-Tre
														pks13	21.376	18.2637	34.3364	48.2563	30.9249	48.5479
														MB001 untreated	25.2209	29.2818	31.2186	650.173	916.603	748.644
End Time:	2/14/2022 3:28:17 PM													MB001 AU1235	30.7029	27.7522	27.2639	1184.93	978.943	1168.19
														cgp_0284 untreated	30.2635	32.3039	40.76	636.416	432.253	509.101
														cgp_0284 AU1235	26.8721	22.2395	25.3958	214.863	222.321	185.791
